# Supplementary material for: EEF1A1 deacetylation enables transcriptional activation of remyelination
Source: Nat Commun. 2020 Jul 9;11:3420. doi: 10.1038/s41467-020-17243-z (PMC7347577; doi:10.1038/s41467-020-17243-z)
Supplement: Supplementary file 4 — Supplementary Data 1 [file 41467_2020_17243_MOESM4_ESM.xlsx]

## Sheet: Sheet1
Sequence	Site	Ratio treated/vehicle	comment
K(1)LEDGPK	386	5.67844
K(1)DGSASGTTLLEALDCILPPTRPTDKPLR	219	>100	only detected in treated sample
SGDAAIVDMVPGK(1)PMCVESFSDYPPLGR	408	>100	only detected in treated sample
VETGVLK(1)PGMVVTFAPVNVTTEVK	273	1.41639
