# Supplementary material for: EEF1A1 deacetylation enables transcriptional activation of remyelination
Source: Nat Commun. 2020 Jul 9;11:3420. doi: 10.1038/s41467-020-17243-z (PMC7347577; doi:10.1038/s41467-020-17243-z)
Supplement: Supplementary file 5 — Supplementary Data 2 [file 41467_2020_17243_MOESM5_ESM.xlsx]

## Sheet: proteinGroups
Protein IDs	Protein names	Gene names	Fasta headers	Number of proteins	Peptides	Sequence coverage [%]	Experiment A	Experiment B	Experiment C	Experiment D	PEP	iBAQ GFP NL	iBAQ EF1 NL	NL EF1 vs GFP	iBAQ GFP DPC	iBAQ EF1 DPC	DPC EF1 vs GFP	id
P01636	Ig kappa chain V-V region MOPC 149		>sp|P01636|KV5A4_MOUSE Ig kappa chain V-V region MOPC 149 OS=Mus musculus PE=1 SV=1	1	1	12	1	1		2	8.5456e-106	1163000	620920	0.533895		5278100	#DIV/0!	130
P61027	Ras-related protein Rab-10	Rab10	>sp|P61027|RAB10_MOUSE Ras-related protein Rab-10 OS=Mus musculus GN=Rab10 PE=1 SV=1	1	2	11				6	3.0969e-05			#DIV/0!		2451600	#DIV/0!	276
P61979;D3YWG1	Heterogeneous nuclear ribonucleoprotein K	Hnrnpk;Gm7964	>sp|P61979|HNRPK_MOUSE Heterogeneous nuclear ribonucleoprotein K OS=Mus musculus GN=Hnrnpk PE=1 SV=1;>tr|D3YWG1|D3YWG1_MOUSE Protein Gm7964 OS=Mus musculus GN=Gm7964 PE=1 SV=1	2	2	5.8	3	6		8	1.0754e-08	148120	140810	0.950648		1245100	#DIV/0!	90
Q99JY0	Trifunctional enzyme subunit beta, mitochondrial;3-ketoacyl-CoA thiolase	Hadhb	>sp|Q99JY0|ECHB_MOUSE Trifunctional enzyme subunit beta, mitochondrial OS=Mus musculus GN=Hadhb PE=1 SV=1	1	4	13.7	1			6	2.0977e-12	31057		0		1220600	#DIV/0!	406
O09167	60S ribosomal protein L21	Rpl21	>sp|O09167|RL21_MOUSE 60S ribosomal protein L21 OS=Mus musculus GN=Rpl21 PE=1 SV=3	1	1	9.4				3	1.4612e-06			#DIV/0!		1088100	#DIV/0!	113
Q9D6R2	Isocitrate dehydrogenase [NAD] subunit alpha, mitochondrial	Idh3a	>sp|Q9D6R2|IDH3A_MOUSE Isocitrate dehydrogenase [NAD] subunit alpha, mitochondrial OS=Mus musculus GN=Idh3a PE=1 SV=1	1	3	9.8		1		4	2.329e-12		828.07	#DIV/0!		1039700	#DIV/0!	433
O08756	3-hydroxyacyl-CoA dehydrogenase type-2	Hsd17b10	>sp|O08756|HCD2_MOUSE 3-hydroxyacyl-CoA dehydrogenase type-2 OS=Mus musculus GN=Hsd17b10 PE=1 SV=4	1	4	19.5				5	5.2951e-19			#DIV/0!		989720	#DIV/0!	111
Q6ZWY3;Q6ZWU9	40S ribosomal protein S27-like;40S ribosomal protein S27	Rps27l;Rps27	>sp|Q6ZWY3|RS27L_MOUSE 40S ribosomal protein S27-like OS=Mus musculus GN=Rps27l PE=1 SV=3;>sp|Q6ZWU9|RS27_MOUSE 40S ribosomal protein S27 OS=Mus musculus GN=Rps27 PE=1 SV=3	2	1	15.5				1	3.3839e-06			#DIV/0!		901010	#DIV/0!	369
P62900	60S ribosomal protein L31	Rpl31	>sp|P62900|RL31_MOUSE 60S ribosomal protein L31 OS=Mus musculus GN=Rpl31 PE=1 SV=1	1	1	11.2				1	1.1151e-12			#DIV/0!		863440	#DIV/0!	299
O35129	Prohibitin-2	Phb2	>sp|O35129|PHB2_MOUSE Prohibitin-2 OS=Mus musculus GN=Phb2 PE=1 SV=1	1	3	13.7				7	7.3723e-06			#DIV/0!		759850	#DIV/0!	114
P60766	Cell division control protein 42 homolog	Cdc42	>sp|P60766|CDC42_MOUSE Cell division control protein 42 homolog OS=Mus musculus GN=Cdc42 PE=1 SV=2	1	1	11				2	0.00083076			#DIV/0!		603630	#DIV/0!	274
P14869;E9Q070	60S acidic ribosomal protein P0	Rplp0;Gm8730	>sp|P14869|RLA0_MOUSE 60S acidic ribosomal protein P0 OS=Mus musculus GN=Rplp0 PE=1 SV=3;>tr|E9Q070|E9Q070_MOUSE 60S acidic ribosomal protein P0 OS=Mus musculus GN=Gm8730 PE=1 SV=1	2	2	6.9				4	0.00026499			#DIV/0!		580650	#DIV/0!	97
Q3UPR9	Somatomedin-B and thrombospondin type-1 domain-containing protein	Sbspon	>sp|Q3UPR9|SBSPO_MOUSE Somatomedin-B and thrombospondin type-1 domain-containing protein OS=Mus musculus GN=Sbspon PE=2 SV=1	1	1	5.3				3	5.4466e-06			#DIV/0!		525650	#DIV/0!	338
Q9Z2I9	Succinyl-CoA ligase [ADP-forming] subunit beta, mitochondrial	Sucla2	>sp|Q9Z2I9|SUCB1_MOUSE Succinyl-CoA ligase [ADP-forming] subunit beta, mitochondrial OS=Mus musculus GN=Sucla2 PE=1 SV=2	1	2	8				5	4.0355e-47			#DIV/0!		447380	#DIV/0!	463
P47857	6-phosphofructokinase, muscle type	Pfkm	>sp|P47857|PFKAM_MOUSE ATP-dependent 6-phosphofructokinase, muscle type OS=Mus musculus GN=Pfkm PE=1 SV=3	1	2	4.6		1		6	2.2203e-11		250.92	#DIV/0!		413550	#DIV/0!	251
P61982	14-3-3 protein gamma;14-3-3 protein gamma, N-terminally processed	Ywhag	>sp|P61982|1433G_MOUSE 14-3-3 protein gamma OS=Mus musculus GN=Ywhag PE=1 SV=2	1	2	9.7	1	1		2	4.8007e-15	28922	28411	0.982332		399490	#DIV/0!	283
Q62425	NADH dehydrogenase [ubiquinone] 1 alpha subcomplex subunit 4	Ndufa4	>sp|Q62425|NDUA4_MOUSE Cytochrome c oxidase subunit NDUFA4 OS=Mus musculus GN=Ndufa4 PE=1 SV=2	1	1	14.6				1	0.0025345			#DIV/0!		383370	#DIV/0!	359
P53994;P59279	Ras-related protein Rab-2A;Ras-related protein Rab-2B	Rab2a;Rab2b	>sp|P53994|RAB2A_MOUSE Ras-related protein Rab-2A OS=Mus musculus GN=Rab2a PE=1 SV=1;>sp|P59279|RAB2B_MOUSE Ras-related protein Rab-2B OS=Mus musculus GN=Rab2b PE=1 SV=1	2	2	12.7				4	1.2487e-13			#DIV/0!		364450	#DIV/0!	268
P42669	Transcriptional activator protein Pur-alpha	Pura	>sp|P42669|PURA_MOUSE Transcriptional activator protein Pur-alpha OS=Mus musculus GN=Pura PE=1 SV=1	1	1	8.1				1	8.6855e-16			#DIV/0!		352400	#DIV/0!	242
Q9WUA3;P12382	6-phosphofructokinase type C	Pfkp	>sp|Q9WUA3|PFKAP_MOUSE ATP-dependent 6-phosphofructokinase, platelet type OS=Mus musculus GN=Pfkp PE=1 SV=1	2	3	6	1			7	2.1281e-09	1222.8		0		307710	#DIV/0!	458
P97372	Proteasome activator complex subunit 2	Psme2	>sp|P97372|PSME2_MOUSE Proteasome activator complex subunit 2 OS=Mus musculus GN=Psme2 PE=1 SV=4	1	2	10.9				4	8.5057e-11			#DIV/0!		286060	#DIV/0!	319
P35278	Ras-related protein Rab-5C	Rab5c	>sp|P35278|RAB5C_MOUSE Ras-related protein Rab-5C OS=Mus musculus GN=Rab5c PE=1 SV=2	1	2	12				2	0.0001215			#DIV/0!		272780	#DIV/0!	233
P51150	Ras-related protein Rab-7a	Rab7a	>sp|P51150|RAB7A_MOUSE Ras-related protein Rab-7a OS=Mus musculus GN=Rab7a PE=1 SV=2	1	1	6.8				2	4.9451e-12			#DIV/0!		237060	#DIV/0!	260
Q9WTP7	GTP:AMP phosphotransferase AK3, mitochondrial	Ak3	>sp|Q9WTP7|KAD3_MOUSE GTP:AMP phosphotransferase AK3, mitochondrial OS=Mus musculus GN=Ak3 PE=1 SV=3	1	2	13.2				2	1.1713e-06			#DIV/0!		227250	#DIV/0!	457
Q91VA7		Idh3b	>tr|Q91VA7|Q91VA7_MOUSE Isocitrate dehydrogenase [NAD] subunit, mitochondrial OS=Mus musculus GN=Idh3b PE=1 SV=1	1	3	10.2	1	1		6	9.3948e-07	22418	6882	0.306985		213340	#DIV/0!	398
P62821	Ras-related protein Rab-1A	Rab1A	>sp|P62821|RAB1A_MOUSE Ras-related protein Rab-1A OS=Mus musculus GN=Rab1A PE=1 SV=3	1	2	13.2				1	1.719e-08			#DIV/0!		211950	#DIV/0!	294
P01627	Ig kappa chain V-II region VKappa167	Gm5153	>sp|P01627|KV2A2_MOUSE Ig kappa chain V-II region VKappa167 OS=Mus musculus GN=Gm5153 PE=4 SV=1	1	1	13.3			1	1	5.4127e-05			#DIV/0!		204480	#DIV/0!	128
Q9D1G1;Q9DD03;P61028;P55258;Q8K386	Ras-related protein Rab-1B;Ras-related protein Rab-13;Ras-related protein Rab-8B;Ras-related protein Rab-8A;Ras-related protein Rab-15	Rab1b;Rab13;Rab8b;Rab8a;Rab15	>sp|Q9D1G1|RAB1B_MOUSE Ras-related protein Rab-1B OS=Mus musculus GN=Rab1b PE=1 SV=1;>sp|Q9DD03|RAB13_MOUSE Ras-related protein Rab-13 OS=Mus musculus GN=Rab13 PE=1 SV=1;>sp|P61028|RAB8B_MOUSE Ras-related protein Rab-8B OS=Mus musculus GN=Rab8b PE=1 SV=1;>	5	2	13.4				1	1.891e-07			#DIV/0!		203900	#DIV/0!	428
P16045	Galectin-1	Lgals1	>sp|P16045|LEG1_MOUSE Galectin-1 OS=Mus musculus GN=Lgals1 PE=1 SV=3	1	1	11.9				1	0.00093285			#DIV/0!		189790	#DIV/0!	194
Q923D2	Flavin reductase (NADPH)	Blvrb	>sp|Q923D2|BLVRB_MOUSE Flavin reductase (NADPH) OS=Mus musculus GN=Blvrb PE=1 SV=3	1	1	8.3				2	0.0024087			#DIV/0!		188240	#DIV/0!	404
Q8QZT1	Acetyl-CoA acetyltransferase, mitochondrial	Acat1	>sp|Q8QZT1|THIL_MOUSE Acetyl-CoA acetyltransferase, mitochondrial OS=Mus musculus GN=Acat1 PE=1 SV=1	1	2	7.3				3	7.7585e-10			#DIV/0!		180610	#DIV/0!	387
P14206	40S ribosomal protein SA	Rpsa	>sp|P14206|RSSA_MOUSE 40S ribosomal protein SA OS=Mus musculus GN=Rpsa PE=1 SV=4	1	1	5.8				3	4.29e-08			#DIV/0!		168540	#DIV/0!	190
Q9D172	ES1 protein homolog, mitochondrial	D10Jhu81e	>sp|Q9D172|ES1_MOUSE ES1 protein homolog, mitochondrial OS=Mus musculus GN=D10Jhu81e PE=1 SV=1	1	1	9.4				1	9.8162e-07			#DIV/0!		167320	#DIV/0!	427
P01863;P01865	Ig gamma-2A chain C region, A allele;Ig gamma-2A chain C region, membrane-bound form	Ighg;Igh-1a	>sp|P01863|GCAA_MOUSE Ig gamma-2A chain C region, A allele OS=Mus musculus GN=Ighg PE=1 SV=1;>sp|P01865|GCAM_MOUSE Ig gamma-2A chain C region, membrane-bound form OS=Mus musculus GN=Igh-1a PE=1 SV=3	2	5	19.7	8	5		1	2.062e-297	1283200	1096200	0.854271		160350	#DIV/0!	145
P05202	Aspartate aminotransferase, mitochondrial	Got2	>sp|P05202|AATM_MOUSE Aspartate aminotransferase, mitochondrial OS=Mus musculus GN=Got2 PE=1 SV=1	1	3	6.3				3	1.2082e-14			#DIV/0!		149170	#DIV/0!	161
P49182	Heparin cofactor 2	Serpind1	>sp|P49182|HEP2_MOUSE Heparin cofactor 2 OS=Mus musculus GN=Serpind1 PE=1 SV=1	1	1	2.7				2	3.6524e-05			#DIV/0!		144350	#DIV/0!	256
Q61739	Integrin alpha-6;Integrin alpha-6 heavy chain;Integrin alpha-6 light chain	Itga6	>sp|Q61739|ITA6_MOUSE Integrin alpha-6 OS=Mus musculus GN=Itga6 PE=1 SV=3	1	2	2.6		1		4	4.6157e-05		30706	#DIV/0!		143360	#DIV/0!	352
Q9CQW2	ADP-ribosylation factor-like protein 8B	Arl8b	>sp|Q9CQW2|ARL8B_MOUSE ADP-ribosylation factor-like protein 8B OS=Mus musculus GN=Arl8b PE=1 SV=1	1	1	8.6				1	0.00024511			#DIV/0!		141830	#DIV/0!	415
P63038	60 kDa heat shock protein, mitochondrial	Hspd1	>sp|P63038|CH60_MOUSE 60 kDa heat shock protein, mitochondrial OS=Mus musculus GN=Hspd1 PE=1 SV=1	1	2	6.5		1		2	2.1885e-11		15180	#DIV/0!		139090	#DIV/0!	304
Q9Z1Q5	Chloride intracellular channel protein 1	Clic1	>sp|Q9Z1Q5|CLIC1_MOUSE Chloride intracellular channel protein 1 OS=Mus musculus GN=Clic1 PE=1 SV=3	1	1	7.5				2	0.0015087			#DIV/0!		126540	#DIV/0!	462
P70296	Phosphatidylethanolamine-binding protein 1;Hippocampal cholinergic neurostimulating peptide	Pebp1	>sp|P70296|PEBP1_MOUSE Phosphatidylethanolamine-binding protein 1 OS=Mus musculus GN=Pebp1 PE=1 SV=3	1	2	12.8	1			6	0.00083812	74060		0		123940	#DIV/0!	315
P05132;P68181	cAMP-dependent protein kinase catalytic subunit alpha;cAMP-dependent protein kinase catalytic subunit beta	Prkaca;Prkacb	>sp|P05132|KAPCA_MOUSE cAMP-dependent protein kinase catalytic subunit alpha OS=Mus musculus GN=Prkaca PE=1 SV=3;>sp|P68181|KAPCB_MOUSE cAMP-dependent protein kinase catalytic subunit beta OS=Mus musculus GN=Prkacb PE=1 SV=2	2	2	6.3				2	0.00042439			#DIV/0!		115480	#DIV/0!	160
Q9DCT2	NADH dehydrogenase [ubiquinone] iron-sulfur protein 3, mitochondrial	Ndufs3	>sp|Q9DCT2|NDUS3_MOUSE NADH dehydrogenase [ubiquinone] iron-sulfur protein 3, mitochondrial OS=Mus musculus GN=Ndufs3 PE=1 SV=2	1	2	9.9				2	0.0015897			#DIV/0!		115310	#DIV/0!	436
Q9EQ20	Methylmalonate-semialdehyde dehydrogenase [acylating], mitochondrial	Aldh6a1	>sp|Q9EQ20|MMSA_MOUSE Methylmalonate-semialdehyde dehydrogenase [acylating], mitochondrial OS=Mus musculus GN=Aldh6a1 PE=1 SV=1	1	2	6.9				2	1.9697e-12			#DIV/0!		111030	#DIV/0!	438
P07901	Heat shock protein HSP 90-alpha	Hsp90aa1	>sp|P07901|HS90A_MOUSE Heat shock protein HSP 90-alpha OS=Mus musculus GN=Hsp90aa1 PE=1 SV=4	1	4	7.1				2	5.3577e-31			#DIV/0!		105190	#DIV/0!	167
Q76MZ3	Serine/threonine-protein phosphatase 2A 65 kDa regulatory subunit A alpha isoform	Ppp2r1a	>sp|Q76MZ3|2AAA_MOUSE Serine/threonine-protein phosphatase 2A 65 kDa regulatory subunit A alpha isoform OS=Mus musculus GN=Ppp2r1a PE=1 SV=3	1	1	3.4				1	3.6004e-05			#DIV/0!		71615	#DIV/0!	370
O89112	LanC-like protein 1	Lancl1	>sp|O89112|LANC1_MOUSE LanC-like protein 1 OS=Mus musculus GN=Lancl1 PE=1 SV=1	1	1	3				1	0.001805			#DIV/0!		66620	#DIV/0!	124
P63101	14-3-3 protein zeta/delta	Ywhaz	>sp|P63101|1433Z_MOUSE 14-3-3 protein zeta/delta OS=Mus musculus GN=Ywhaz PE=1 SV=1	1	2	11.4				1	5.9107e-06			#DIV/0!		63724	#DIV/0!	305
O08529	Calpain-2 catalytic subunit	Capn2	>sp|O08529|CAN2_MOUSE Calpain-2 catalytic subunit OS=Mus musculus GN=Capn2 PE=1 SV=4	1	1	2.9				1	5.2745e-15			#DIV/0!		63709	#DIV/0!	107
P42227	Signal transducer and activator of transcription 3	Stat3	>sp|P42227|STAT3_MOUSE Signal transducer and activator of transcription 3 OS=Mus musculus GN=Stat3 PE=1 SV=2	1	1	3.4				1	5.4076e-21			#DIV/0!		58031	#DIV/0!	241
P61922	4-aminobutyrate aminotransferase, mitochondrial	Abat	>sp|P61922|GABT_MOUSE 4-aminobutyrate aminotransferase, mitochondrial OS=Mus musculus GN=Abat PE=1 SV=1	1	1	5				1	0.00014925			#DIV/0!		49546	#DIV/0!	282
O88322	Nidogen-2	Nid2	>sp|O88322|NID2_MOUSE Nidogen-2 OS=Mus musculus GN=Nid2 PE=1 SV=2	1	2	2	1			2	0.00065652	4367		0		41049	#DIV/0!	121
Q9CR62	Mitochondrial 2-oxoglutarate/malate carrier protein	Slc25a11	>sp|Q9CR62|M2OM_MOUSE Mitochondrial 2-oxoglutarate/malate carrier protein OS=Mus musculus GN=Slc25a11 PE=1 SV=3	1	1	5.1				1	0.00227			#DIV/0!		39634	#DIV/0!	417
P58252	Elongation factor 2	Eef2	>sp|P58252|EF2_MOUSE Elongation factor 2 OS=Mus musculus GN=Eef2 PE=1 SV=2	1	1	2.1				1	5.3421e-06			#DIV/0!		38671	#DIV/0!	271
Q9QXL2	Kinesin-like protein KIF21A	Kif21a	>sp|Q9QXL2|KI21A_MOUSE Kinesin-like protein KIF21A OS=Mus musculus GN=Kif21a PE=1 SV=2	1	1	0.9		1		2	2.9641e-06		174.98	#DIV/0!		33053	#DIV/0!	450
Q9D0E1	Heterogeneous nuclear ribonucleoprotein M	Hnrnpm	>sp|Q9D0E1|HNRPM_MOUSE Heterogeneous nuclear ribonucleoprotein M OS=Mus musculus GN=Hnrnpm PE=1 SV=3	1	1	1.5		1		2	0.0018421		6518.5	#DIV/0!		17880	#DIV/0!	425
Q60847	Collagen alpha-1(XII) chain	Col12a1	>sp|Q60847|COCA1_MOUSE Collagen alpha-1(XII) chain OS=Mus musculus GN=Col12a1 PE=2 SV=3	1	2	0.9				2	0.0010079			#DIV/0!		11003	#DIV/0!	345
Q9JLC8	Sacsin	Sacs	>sp|Q9JLC8|SACS_MOUSE Sacsin OS=Mus musculus GN=Sacs PE=1 SV=2	1	1	0.2	1	6		1	1.1205e-27		3795	#DIV/0!		5147.3	#DIV/0!	447
Q8R4U7	Leucine zipper protein 1	Luzp1	>sp|Q8R4U7|LUZP1_MOUSE Leucine zipper protein 1 OS=Mus musculus GN=Luzp1 PE=1 SV=2	1	1	1	1			1	4.3513e-06	529.31		0		1234.2	#DIV/0!	390
O88569	Heterogeneous nuclear ribonucleoproteins A2/B1	Hnrnpa2b1	>sp|O88569|ROA2_MOUSE Heterogeneous nuclear ribonucleoproteins A2/B1 OS=Mus musculus GN=Hnrnpa2b1 PE=1 SV=2	1	1	4.5		2		1	1.7719e-07		111610	#DIV/0!		1114.9	#DIV/0!	123
E9Q4J9		Gpr111	>sp|E9Q4J9|AGRF2_MOUSE Adhesion G-protein coupled receptor F2 OS=Mus musculus GN=Adgrf2 PE=2 SV=1	1	1	1.6				1	1.1219e-09			#DIV/0!		555.84	#DIV/0!	99
Q91Z83;Q02566	Myosin-7;Myosin-6	Myh7;Myh6	>sp|Q91Z83|MYH7_MOUSE Myosin-7 OS=Mus musculus GN=Myh7 PE=1 SV=1;>sp|Q02566|MYH6_MOUSE Myosin-6 OS=Mus musculus GN=Myh6 PE=1 SV=2	2	7	5	2	2			1.0215e-134	93228	70408	0.755224			#DIV/0!	401
A0A0B4J1J0			>tr|A0A0B4J1J0|A0A0B4J1J0_MOUSE Protein Igkv4-50 (Fragment) OS=Mus musculus GN=Igkv4-50 PE=4 SV=1	1	1	13.7			1		1.0798e-11			#DIV/0!			#DIV/0!	28
E9PUN6		Adamts9	>tr|E9PUN6|E9PUN6_MOUSE Protein Adamts9 OS=Mus musculus GN=Adamts9 PE=1 SV=1	1	1	0.6		2			0.00063855			#DIV/0!			#DIV/0!	93
E9Q3P4		Cenpf	>tr|E9Q3P4|E9Q3P4_MOUSE Protein Cenpf OS=Mus musculus GN=Cenpf PE=1 SV=1	1	1	0.4	7				0.0020204			#DIV/0!			#DIV/0!	98
Q9JK53	Prolargin	Prelp	>sp|Q9JK53|PRELP_MOUSE Prolargin OS=Mus musculus GN=Prelp PE=1 SV=2	1	5	15.3	1	4	1	20	8.6173e-23	80854	135900	1.68081	1691.1	2496600	1476.32	444
P97371	Proteasome activator complex subunit 1	Psme1	>sp|P97371|PSME1_MOUSE Proteasome activator complex subunit 1 OS=Mus musculus GN=Psme1 PE=1 SV=2	1	6	24.5	1		1	11	1.2366e-14	70213		0	3052.5	1830700	599.738	318
P09411	Phosphoglycerate kinase 1	Pgk1	>sp|P09411|PGK1_MOUSE Phosphoglycerate kinase 1 OS=Mus musculus GN=Pgk1 PE=1 SV=4	1	2	8.4	1		3	7	5.858e-26	1370.6		0	1972.8	1099600	557.38	176
E9Q912		Rap1gds1	>tr|E9Q912|E9Q912_MOUSE Protein Rap1gds1 OS=Mus musculus GN=Rap1gds1 PE=1 SV=1	1	4	10			1	13	2.5701e-20			#DIV/0!	2240.8	691210	308.466	101
Q61696;P17879	Heat shock 70 kDa protein 1A;Heat shock 70 kDa protein 1B	Hspa1a;Hspa1b	>sp|Q61696|HS71A_MOUSE Heat shock 70 kDa protein 1A OS=Mus musculus GN=Hspa1a PE=1 SV=2;>sp|P17879|HS71B_MOUSE Heat shock 70 kDa protein 1B OS=Mus musculus GN=Hspa1b PE=1 SV=3	2	6	12.9	5	6	1	17	3.191e-31	430000	135820	0.31586	2475	761920	307.846	202
Q6PIC6;Q6PIE5	Sodium/potassium-transporting ATPase subunit alpha-3;Sodium/potassium-transporting ATPase subunit alpha-2	Atp1a3;Atp1a2	>sp|Q6PIC6|AT1A3_MOUSE Sodium/potassium-transporting ATPase subunit alpha-3 OS=Mus musculus GN=Atp1a3 PE=1 SV=1;>sp|Q6PIE5|AT1A2_MOUSE Sodium/potassium-transporting ATPase subunit alpha-2 OS=Mus musculus GN=Atp1a2 PE=1 SV=1	2	8	11.1		2	1	14	5.485e-63		13819	#DIV/0!	2617.2	769360	293.963	367
P29341;Q9D4E6;Q62029;D3Z5M2;Q6PHQ9;Q8C7D3;A2A5N3	Polyadenylate-binding protein 1	Pabpc1;Pabpc6	>sp|P29341|PABP1_MOUSE Polyadenylate-binding protein 1 OS=Mus musculus GN=Pabpc1 PE=1 SV=2;>tr|Q9D4E6|Q9D4E6_MOUSE Polyadenylate-binding protein OS=Mus musculus GN=Pabpc6 PE=1 SV=1	7	13	22.3	2	6	3	39	0	79159	155510	1.96453	32870	6836500	207.986	228			AKAP6, BMPR2, EEF1A1, GFAP, GRIP2, GTF2F1, HDAC2, MAP1B, MYO9B, PTPN2, RABGAP1, RUSC2, SUMO1, SYPL1, TOPBP1, ZNF668
Q8VDN2;Q9WV27;Q64436;Q9Z1W8	Sodium/potassium-transporting ATPase subunit alpha-1	Atp1a1	>sp|Q8VDN2|AT1A1_MOUSE Sodium/potassium-transporting ATPase subunit alpha-1 OS=Mus musculus GN=Atp1a1 PE=1 SV=1	4	9	12.4	4	3	6	50	5.9599e-72	34314	21302	0.620796	13852	2514400	181.519	393
A0A0G2JG36			>tr|A0A0G2JG36|A0A0G2JG36_MOUSE Protein Igkv14-100 (Fragment) OS=Mus musculus GN=Igkv14-100 PE=4 SV=3	1	1	13.6	1		1	1	0.00010681	859920		0	28481	3938100	138.271	42
P51885;CON__Q05443	Lumican	Lum	>sp|P51885|LUM_MOUSE Lumican OS=Mus musculus GN=Lum PE=1 SV=2	2	6	18.3	2	9	3	15	1.8181e-39	171640	571520	3.32976	37901	3551800	93.7126	265
P62908	40S ribosomal protein S3	Rps3	>sp|P62908|RS3_MOUSE 40S ribosomal protein S3 OS=Mus musculus GN=Rps3 PE=1 SV=1	1	3	14.4	1		1	9	3.7875e-06	13304		0	16119	1014100	62.9133	300
Q60597	2-oxoglutarate dehydrogenase, mitochondrial	Ogdh	>sp|Q60597|ODO1_MOUSE 2-oxoglutarate dehydrogenase, mitochondrial OS=Mus musculus GN=Ogdh PE=1 SV=3	1	6	9.6	1		1	7	3.4375e-19	3184		0	5106	317370	62.1563	342
P50544	Very long-chain specific acyl-CoA dehydrogenase, mitochondrial	Acadvl	>sp|P50544|ACADV_MOUSE Very long-chain specific acyl-CoA dehydrogenase, mitochondrial OS=Mus musculus GN=Acadvl PE=1 SV=3	1	7	16.2	1		1	7	6.0179e-25	3975.3		0	8417.6	491110	58.3432	259
Q9EQK5	Major vault protein	Mvp	>sp|Q9EQK5|MVP_MOUSE Major vault protein OS=Mus musculus GN=Mvp PE=1 SV=4	1	13	20.3	2	4	3	27	9.7427e-85	714.46	51281	71.7759	45402	2487100	54.7795	439
P05064;A6ZI47	Fructose-bisphosphate aldolase A;Fructose-bisphosphate aldolase	Aldoa;Aldoart2	>sp|P05064|ALDOA_MOUSE Fructose-bisphosphate aldolase A OS=Mus musculus GN=Aldoa PE=1 SV=2;>tr|A6ZI47|A6ZI47_MOUSE Fructose-bisphosphate aldolase OS=Mus musculus GN=Aldoart2 PE=1 SV=1	2	2	9.3	1	1	1	7	6.7601e-07	18804	8622.3	0.458535	15170	766670	50.5386	159
Q9DB20	ATP synthase subunit O, mitochondrial	Atp5o	>sp|Q9DB20|ATPO_MOUSE ATP synthase subunit O, mitochondrial OS=Mus musculus GN=Atp5o PE=1 SV=1	1	3	20.7	1		1	5	3.0187e-13	1740.4		0	23288	1017800	43.7049	434
Q99KI0	Aconitate hydratase, mitochondrial	Aco2	>sp|Q99KI0|ACON_MOUSE Aconitate hydratase, mitochondrial OS=Mus musculus GN=Aco2 PE=1 SV=1	1	11	19.4	3	2	4	29	6.9065e-41	162770	83408	0.512429	48555	1869000	38.4924	408
Q06890	Clusterin;Clusterin beta chain;Clusterin alpha chain	Clu	>sp|Q06890|CLUS_MOUSE Clusterin OS=Mus musculus GN=Clu PE=1 SV=1	1	3	9.6			3	9	4.918e-20			#DIV/0!	30352	997990	32.8805	334
Q62433	Protein NDRG1	Ndrg1	>sp|Q62433|NDRG1_MOUSE Protein NDRG1 OS=Mus musculus GN=Ndrg1 PE=1 SV=1	1	1	4.1			1	6	1.4465e-19			#DIV/0!	24994	817690	32.7155	360
P08249	Malate dehydrogenase, mitochondrial	Mdh2	>sp|P08249|MDHM_MOUSE Malate dehydrogenase, mitochondrial OS=Mus musculus GN=Mdh2 PE=1 SV=3	1	3	11.8			3	5	4.4143e-32			#DIV/0!	20376	657810	32.2836	170
P17182;P17183;P21550	Alpha-enolase	Eno1	>sp|P17182|ENOA_MOUSE Alpha-enolase OS=Mus musculus GN=Eno1 PE=1 SV=3	3	11	33.4	5	13	10	49	4.913e-212	21524	384660	17.8712	279780	8464700	30.2548	199
A6H584;Q8C6K9	Collagen alpha-5(VI) chain	Col6a5	>sp|A6H584|CO6A5_MOUSE Collagen alpha-5(VI) chain OS=Mus musculus GN=Col6a5 PE=1 SV=4	2	4	2.3		1	2	6	1.3485e-09		1266.4	#DIV/0!	1637.4	49297	30.1069	45
P51174	Long-chain specific acyl-CoA dehydrogenase, mitochondrial	Acadl	>sp|P51174|ACADL_MOUSE Long-chain specific acyl-CoA dehydrogenase, mitochondrial OS=Mus musculus GN=Acadl PE=1 SV=2	1	2	4.9	1		1	2	1.8902e-05	40268		0	11131	295970	26.5897	261
P19246	Neurofilament heavy polypeptide	Nefh	>sp|P19246|NFH_MOUSE Neurofilament heavy polypeptide OS=Mus musculus GN=Nefh PE=1 SV=3	1	24	23.8	51	111	66	155	0	1942800	12934000	6.6574	1992800	52908000	26.5496	208
Q62000	Mimecan	Ogn	>sp|Q62000|MIME_MOUSE Mimecan OS=Mus musculus GN=Ogn PE=1 SV=1	1	2	5	2	1	2	6	6.7589e-05	22411	22999	1.02624	39864	1038900	26.0611	356
P48678	Prelamin-A/C;Lamin-A/C	Lmna	>sp|P48678|LMNA_MOUSE Prelamin-A/C OS=Mus musculus GN=Lmna PE=1 SV=2	1	4	7.2	3	2	1	12	4.8686e-10	55841	26751	0.479057	19710	497320	25.2319	254
P51881;Q3V132	ADP/ATP translocase 2	Slc25a5	>sp|P51881|ADT2_MOUSE ADP/ATP translocase 2 OS=Mus musculus GN=Slc25a5 PE=1 SV=3	2	9	32.6		3	2	9	2.9853e-54		68667	#DIV/0!	76119	1878300	24.6758	264
Q99MQ4	Asporin	Aspn	>sp|Q99MQ4|ASPN_MOUSE Asporin OS=Mus musculus GN=Aspn PE=1 SV=1	1	4	15	3	3	2	11	7.4893e-36	130160	105080	0.807314	73358	1752600	23.8911	411
P28653	Biglycan	Bgn	>sp|P28653|PGS1_MOUSE Biglycan OS=Mus musculus GN=Bgn PE=1 SV=1	1	3	13.6	1	6	1	12	4.0248e-37	43603	493550	11.3192	136320	3117700	22.8705	226
P82198	Transforming growth factor-beta-induced protein ig-h3	Tgfbi	>sp|P82198|BGH3_MOUSE Transforming growth factor-beta-induced protein ig-h3 OS=Mus musculus GN=Tgfbi PE=1 SV=1	1	2	3.5	1	1	1	5	5.7563e-07	1155	2217	1.91948	25181	555750	22.0702	316
Q8BFZ9;Q91X78	Erlin-2;Erlin-1	Erlin2;Erlin1	>sp|Q8BFZ9|ERLN2_MOUSE Erlin-2 OS=Mus musculus GN=Erlin2 PE=1 SV=1;>sp|Q91X78|ERLN1_MOUSE Erlin-1 OS=Mus musculus GN=Erlin1 PE=1 SV=1	2	3	10.6			1	3	7.4156e-10			#DIV/0!	18435	406520	22.0515	376
Q8BMF4	Dihydrolipoyllysine-residue acetyltransferase component of pyruvate dehydrogenase complex, mitochondrial	Dlat	>sp|Q8BMF4|ODP2_MOUSE Dihydrolipoyllysine-residue acetyltransferase component of pyruvate dehydrogenase complex, mitochondrial OS=Mus musculus GN=Dlat PE=1 SV=2	1	3	7.8			2	11	4.9455e-36			#DIV/0!	50649	1116500	22.0439	379
Q9WUM5	Succinyl-CoA ligase [ADP/GDP-forming] subunit alpha, mitochondrial	Suclg1	>sp|Q9WUM5|SUCA_MOUSE Succinyl-CoA ligase [ADP/GDP-forming] subunit alpha, mitochondrial OS=Mus musculus GN=Suclg1 PE=1 SV=4	1	2	8.1	1		1	5	3.4621e-06	20440		0	50214	1083800	21.5836	459
P68134	Actin, alpha skeletal muscle	Acta1	>sp|P68134|ACTS_MOUSE Actin, alpha skeletal muscle OS=Mus musculus GN=Acta1 PE=1 SV=1	1	19	56.2	4	4	1	7	0	219940	74890	0.340502	45070	936830	20.7861	308
Q91V92	ATP-citrate synthase	Acly	>sp|Q91V92|ACLY_MOUSE ATP-citrate synthase OS=Mus musculus GN=Acly PE=1 SV=1	1	8	10.2		1	3	17	2.2909e-36		577.51	#DIV/0!	42538	861350	20.249	397
Q8BFR5;D3YVN7	Elongation factor Tu, mitochondrial;Elongation factor Tu	Tufm;Gm9755	>sp|Q8BFR5|EFTU_MOUSE Elongation factor Tu, mitochondrial OS=Mus musculus GN=Tufm PE=1 SV=1;>tr|D3YVN7|D3YVN7_MOUSE Elongation factor Tu OS=Mus musculus GN=Gm9755 PE=3 SV=1	2	15	40.5	2	3	8	32	2.5089e-64	16217	16271	1.00333	300020	5739800	19.1314	89
P14094	Sodium/potassium-transporting ATPase subunit beta-1	Atp1b1	>sp|P14094|AT1B1_MOUSE Sodium/potassium-transporting ATPase subunit beta-1 OS=Mus musculus GN=Atp1b1 PE=1 SV=1	1	4	16.1	1	6	3	13	1.3019e-49	92988	1006300	10.8218	405690	7289200	17.9674	186
Q91VR2	ATP synthase subunit gamma, mitochondrial	Atp5c1	>sp|Q91VR2|ATPG_MOUSE ATP synthase subunit gamma, mitochondrial OS=Mus musculus GN=Atp5c1 PE=1 SV=1	1	7	27.5	4	1	3	20	2.7813e-15	82139	26429	0.321759	172320	3051900	17.7107	400
Q05920	Pyruvate carboxylase, mitochondrial	Pc	>sp|Q05920|PYC_MOUSE Pyruvate carboxylase, mitochondrial OS=Mus musculus GN=Pc PE=1 SV=1	1	2	2.3		1	1	3	0.0011924		7623.9	#DIV/0!	4215.4	73284	17.3848	332
P08551	Neurofilament light polypeptide	Nefl	>sp|P08551|NFL_MOUSE Neurofilament light polypeptide OS=Mus musculus GN=Nefl PE=1 SV=5	1	32	52.3	123	253	132	306	0	15779000	57685000	3.65581	8427300	144610000	17.1597	171
Q9QXS1;Q8R0W0	Plectin	Plec	>sp|Q9QXS1|PLEC_MOUSE Plectin OS=Mus musculus GN=Plec PE=1 SV=3	2	10	3.1	2	2	5	19	7.2553e-24	487.44	88.108	0.180757	6031	92567	15.3485	451
Q8BH64	EH domain-containing protein 2	Ehd2	>sp|Q8BH64|EHD2_MOUSE EH domain-containing protein 2 OS=Mus musculus GN=Ehd2 PE=1 SV=1	1	2	3.7			1	2	6.0258e-05			#DIV/0!	7664.3	117020	15.2682	377
P97350	Plakophilin-1	Pkp1	>sp|P97350|PKP1_MOUSE Plakophilin-1 OS=Mus musculus GN=Pkp1 PE=1 SV=1	1	3	5.1	1	1	1	3	1.1468e-35	6459.6	160.71	0.0248792	13036	195270	14.9793	317
Q9Z140;Q8BT60;P59108;Q1RLL3;Q8BLR2;Q0VE82;Q9DC53;Q8JZW4	Copine-6;Copine-3;Copine-2;Copine-9;Copine-4;Copine-7;Copine-8;Copine-5	Cpne6;Cpne3;Cpne2;Cpne9;Cpne4;Cpne7;Cpne8;Cpne5	>sp|Q9Z140|CPNE6_MOUSE Copine-6 OS=Mus musculus GN=Cpne6 PE=1 SV=1;>sp|Q8BT60|CPNE3_MOUSE Copine-3 OS=Mus musculus GN=Cpne3 PE=1 SV=2;>sp|P59108|CPNE2_MOUSE Copine-2 OS=Mus musculus GN=Cpne2 PE=1 SV=1;>sp|Q1RLL3|CPNE9_MOUSE Copine-9 OS=Mus musculus GN=Cpne	8	2	3.6	1		1	3	1.9974e-06	748.99		0	40661	603840	14.8506	461
Q60930	Voltage-dependent anion-selective channel protein 2	Vdac2	>sp|Q60930|VDAC2_MOUSE Voltage-dependent anion-selective channel protein 2 OS=Mus musculus GN=Vdac2 PE=1 SV=2	1	5	19		2	2	11	3.6616e-34		37305	#DIV/0!	164460	2402600	14.609	346
Q8BMS1	Trifunctional enzyme subunit alpha, mitochondrial;Long-chain enoyl-CoA hydratase;Long chain 3-hydroxyacyl-CoA dehydrogenase	Hadha	>sp|Q8BMS1|ECHA_MOUSE Trifunctional enzyme subunit alpha, mitochondrial OS=Mus musculus GN=Hadha PE=1 SV=1	1	11	20.8	4	1	3	19	1.2436e-54	10094	160.27	0.0158777	138670	1944900	14.0254	380
Q91V12	Cytosolic acyl coenzyme A thioester hydrolase	Acot7	>sp|Q91V12|BACH_MOUSE Cytosolic acyl coenzyme A thioester hydrolase OS=Mus musculus GN=Acot7 PE=1 SV=2	1	2	6.3	1		1	2	0.0010029	1624.9		0	7192.9	96346	13.3946	395
P11499;P08113	Heat shock protein HSP 90-beta	Hsp90ab1	>sp|P11499|HS90B_MOUSE Heat shock protein HSP 90-beta OS=Mus musculus GN=Hsp90ab1 PE=1 SV=3	2	6	10.9		6	9	21	9.2503e-36		71433	#DIV/0!	130380	1717400	13.1723	182
Q99JI6;P62835	Ras-related protein Rap-1b;Ras-related protein Rap-1A	Rap1b;Rap1a	>sp|Q99JI6|RAP1B_MOUSE Ras-related protein Rap-1b OS=Mus musculus GN=Rap1b PE=1 SV=2;>sp|P62835|RAP1A_MOUSE Ras-related protein Rap-1A OS=Mus musculus GN=Rap1a PE=1 SV=1	2	3	18.5	1	1	2	5	8.1239e-07	28409	62409	2.1968	282420	3688500	13.0603	297
Q9R0P9	Ubiquitin carboxyl-terminal hydrolase isozyme L1	Uchl1	>sp|Q9R0P9|UCHL1_MOUSE Ubiquitin carboxyl-terminal hydrolase isozyme L1 OS=Mus musculus GN=Uchl1 PE=1 SV=1	1	3	22			1	6	3.5039e-34			#DIV/0!	101710	1299300	12.7746	454
P28654	Decorin	Dcn	>sp|P28654|PGS2_MOUSE Decorin OS=Mus musculus GN=Dcn PE=1 SV=1	1	10	28.5	18	24	17	51	1.9509e-207	1426000	2824900	1.981	1638200	19197000	11.7183	227
O08553	Dihydropyrimidinase-related protein 2	Dpysl2	>sp|O08553|DPYL2_MOUSE Dihydropyrimidinase-related protein 2 OS=Mus musculus GN=Dpysl2 PE=1 SV=2	1	4	9.6	2	3	4	13	6.5909e-13	109300	27227	0.249103	70075	779250	11.1202	108
P11087	Collagen alpha-1(I) chain	Col1a1	>sp|P11087|CO1A1_MOUSE Collagen alpha-1(I) chain OS=Mus musculus GN=Col1a1 PE=1 SV=4	1	6	6.1	11	16	7	21	3.2007e-113	512020	1549400	3.02605	729250	8065000	11.0593	180
Q04447	Creatine kinase B-type	Ckb	>sp|Q04447|KCRB_MOUSE Creatine kinase B-type OS=Mus musculus GN=Ckb PE=1 SV=1	1	4	13.9			1	7	3.4794e-42			#DIV/0!	60676	651170	10.7319	328
Q9CZU6;Q80X68	Citrate synthase, mitochondrial;Citrate synthase	Cs;Csl	>sp|Q9CZU6|CISY_MOUSE Citrate synthase, mitochondrial OS=Mus musculus GN=Cs PE=1 SV=1;>tr|Q80X68|Q80X68_MOUSE Citrate synthase OS=Mus musculus GN=Csl PE=1 SV=1	2	4	10.3	6	2	6	13	3.8342e-28	139440	22525	0.161539	230360	2291800	9.94878	422
Q9D051	Pyruvate dehydrogenase E1 component subunit beta, mitochondrial	Pdhb	>sp|Q9D051|ODPB_MOUSE Pyruvate dehydrogenase E1 component subunit beta, mitochondrial OS=Mus musculus GN=Pdhb PE=1 SV=1	1	6	24.2	2		6	14	2.0933e-60	70921		0	461770	4575600	9.90883	424
E9Q557	Desmoplakin	Dsp	>sp|E9Q557|DESP_MOUSE Desmoplakin OS=Mus musculus GN=Dsp PE=1 SV=1	1	9	3.7	5	4	11	27	1.9097e-85	8620.9	6428.7	0.745711	43352	429270	9.90197	100
Q9WV92	Band 4.1-like protein 3	Epb41l3	>sp|Q9WV92|E41L3_MOUSE Band 4.1-like protein 3 OS=Mus musculus GN=Epb41l3 PE=1 SV=1	1	8	15.3	1		8	27	1.4532e-127	704.23		0	167640	1651400	9.85087	460
P62880;P29387;P62874	Guanine nucleotide-binding protein G(I)/G(S)/G(T) subunit beta-2;Guanine nucleotide-binding protein subunit beta-4;Guanine nucleotide-binding protein G(I)/G(S)/G(T) subunit beta-1	Gnb2;Gnb4;Gnb1	>sp|P62880|GBB2_MOUSE Guanine nucleotide-binding protein G(I)/G(S)/G(T) subunit beta-2 OS=Mus musculus GN=Gnb2 PE=1 SV=3;>sp|P29387|GBB4_MOUSE Guanine nucleotide-binding protein subunit beta-4 OS=Mus musculus GN=Gnb4 PE=1 SV=4;>sp|P62874|GBB1_MOUSE Guanine	3	2	7.4			1	2	0.0010317			#DIV/0!	117200	1154500	9.85068	229
Q9CWS0	N(G),N(G)-dimethylarginine dimethylaminohydrolase 1	Ddah1	>sp|Q9CWS0|DDAH1_MOUSE N(G),N(G)-dimethylarginine dimethylaminohydrolase 1 OS=Mus musculus GN=Ddah1 PE=1 SV=3	1	3	16.8		2	3	6	1.0648e-20		159290	#DIV/0!	131800	1275200	9.67527	421
P15331	Peripherin	Prph	>sp|P15331|PERI_MOUSE Peripherin OS=Mus musculus GN=Prph PE=1 SV=2	1	20	45.1	35	45	30	79	4.9931e-264	37487000	11025000	0.294102	4089000	38494000	9.41404	193
S4R1W1;P16858;D3YYI5;V9GX06;Q64467	Glyceraldehyde-3-phosphate dehydrogenase	Gapdh;Gm7293	>tr|S4R1W1|S4R1W1_MOUSE Glyceraldehyde-3-phosphate dehydrogenase OS=Mus musculus GN=Gm3839 PE=1 SV=1;>sp|P16858|G3P_MOUSE Glyceraldehyde-3-phosphate dehydrogenase OS=Mus musculus GN=Gapdh PE=1 SV=2;>tr|D3YYI5|D3YYI5_MOUSE Glyceraldehyde-3-phosphate dehydro	5	15	48.9	8	9	42	87	9.5462e-252	269640	351040	1.30188	5933100	55720000	9.39138	198
Q9D6F9	Tubulin beta-4A chain	Tubb4a	>sp|Q9D6F9|TBB4A_MOUSE Tubulin beta-4A chain OS=Mus musculus GN=Tubb4a PE=1 SV=3	1	19	50.9	1		5	16	0	883.99		0	173500	1616800	9.31873	432
Q9R0Y5	Adenylate kinase isoenzyme 1	Ak1	>sp|Q9R0Y5|KAD1_MOUSE Adenylate kinase isoenzyme 1 OS=Mus musculus GN=Ak1 PE=1 SV=1	1	2	12.9		1	2	3	0.00016458		1373.6	#DIV/0!	56439	506780	8.97925	455
P18872	Guanine nucleotide-binding protein G(o) subunit alpha	Gnao1	>sp|P18872|GNAO_MOUSE Guanine nucleotide-binding protein G(o) subunit alpha OS=Mus musculus GN=Gnao1 PE=1 SV=3	1	5	19.8	2		4	13	2.4874e-28	29740		0	553770	4965700	8.96708	206
Q62261	Spectrin beta chain, non-erythrocytic 1	Sptbn1	>sp|Q62261|SPTB2_MOUSE Spectrin beta chain, non-erythrocytic 1 OS=Mus musculus GN=Sptbn1 PE=1 SV=2	1	5	3.1	10	11	9	18	6.5634e-40	172710	103190	0.597476	90950	794510	8.73568	358
Q62465	Synaptic vesicle membrane protein VAT-1 homolog	Vat1	>sp|Q62465|VAT1_MOUSE Synaptic vesicle membrane protein VAT-1 homolog OS=Mus musculus GN=Vat1 PE=1 SV=3	1	3	10.6			5	9	7.5562e-08			#DIV/0!	131860	1140200	8.64705	361
Q01149	Collagen alpha-2(I) chain	Col1a2	>sp|Q01149|CO1A2_MOUSE Collagen alpha-2(I) chain OS=Mus musculus GN=Col1a2 PE=1 SV=2	1	8	7.4	10	8	8	24	1.1173e-35	138480	144860	1.04607	195200	1653200	8.46926	323
F8WIX8;Q64523;Q6GSS7;Q8CGP4;Q3THW5;P0C0S6;Q64522	Histone H2A;Histone H2A type 2-C;Histone H2A type 2-A;Histone H2A.V;Histone H2A.Z	Hist1h2al;Hist2h2ac;Hist2h2aa1;Hist1h2aa;H2afv;H2afz	>tr|F8WIX8|F8WIX8_MOUSE Histone H2A OS=Mus musculus GN=Hist1h2al PE=3 SV=1;>sp|Q64523|H2A2C_MOUSE Histone H2A type 2-C OS=Mus musculus GN=Hist2h2ac PE=1 SV=3;>sp|Q6GSS7|H2A2A_MOUSE Histone H2A type 2-A OS=Mus musculus GN=Hist2h2aa1 PE=1 SV=3;>tr|Q8CGP4|Q8C	7	4	36.8	1	1	1	2	5.6275e-110	111060	76846	0.691932	186290	1563500	8.39283	103
P48962	ADP/ATP translocase 1	Slc25a4	>sp|P48962|ADT1_MOUSE ADP/ATP translocase 1 OS=Mus musculus GN=Slc25a4 PE=1 SV=4	1	9	32.2	11	17	20	45	9.4501e-62	799320	924090	1.1561	1835700	15226000	8.29438	255
P11276	Fibronectin;Anastellin	Fn1	>sp|P11276|FINC_MOUSE Fibronectin OS=Mus musculus GN=Fn1 PE=1 SV=4	1	22	13.2	8	4	27	74	7.0726e-170	14504	7543.3	0.520084	244550	2019300	8.25721	181
P35486	Pyruvate dehydrogenase E1 component subunit alpha, somatic form, mitochondrial	Pdha1	>sp|P35486|ODPA_MOUSE Pyruvate dehydrogenase E1 component subunit alpha, somatic form, mitochondrial OS=Mus musculus GN=Pdha1 PE=1 SV=1	1	4	13.6			3	8	4.5537e-08			#DIV/0!	170340	1402000	8.2306	235
A0A0G2JFZ3			>tr|A0A0G2JFZ3|A0A0G2JFZ3_MOUSE Protein Igkv19-93 (Fragment) OS=Mus musculus GN=Igkv19-93 PE=1 SV=3	1	1	13.8	3	2	2	3	7.1353e-08	1148300	511890	0.445781	1014000	8332900	8.21785	41
Q9DCN2	NADH-cytochrome b5 reductase 3;NADH-cytochrome b5 reductase 3 membrane-bound form;NADH-cytochrome b5 reductase 3 soluble form	Cyb5r3	>sp|Q9DCN2|NB5R3_MOUSE NADH-cytochrome b5 reductase 3 OS=Mus musculus GN=Cyb5r3 PE=1 SV=3	1	8	30.2	8	5	8	23	9.087e-82	2231200	144380	0.0647096	812550	6610000	8.13488	435
Q8K0E8	Fibrinogen beta chain;Fibrinopeptide B;Fibrinogen beta chain	Fgb	>sp|Q8K0E8|FIBB_MOUSE Fibrinogen beta chain OS=Mus musculus GN=Fgb PE=1 SV=1	1	14	34.5	2	2	18	46	0	82140	33753	0.41092	1059400	8585000	8.10364	385
Q03265	ATP synthase subunit alpha, mitochondrial	Atp5a1	>sp|Q03265|ATPA_MOUSE ATP synthase subunit alpha, mitochondrial OS=Mus musculus GN=Atp5a1 PE=1 SV=1	1	23	47.2	14	41	46	102	0	1660000	1810200	1.09048	4074500	32492000	7.97448	327
P09405	Nucleolin	Ncl	>sp|P09405|NUCL_MOUSE Nucleolin OS=Mus musculus GN=Ncl PE=1 SV=2	1	2	3.8			1	6	4.3909e-05			#DIV/0!	19020	148470	7.80599	175
P47738	Aldehyde dehydrogenase, mitochondrial	Aldh2	>sp|P47738|ALDH2_MOUSE Aldehyde dehydrogenase, mitochondrial OS=Mus musculus GN=Aldh2 PE=1 SV=1	1	7	15.8	2	2	6	9	8.4517e-35	47597	44887	0.943064	207760	1575000	7.58086	247
P07310	Creatine kinase M-type	Ckm	>sp|P07310|KCRM_MOUSE Creatine kinase M-type OS=Mus musculus GN=Ckm PE=1 SV=1	1	5	17.1			1	7	1.2097e-12			#DIV/0!	85035	635500	7.47339	164
Q08189	Protein-glutamine gamma-glutamyltransferase E;Protein-glutamine gamma-glutamyltransferase E 50 kDa catalytic chain;Protein-glutamine gamma-glutamyltransferase E 27 kDa non-catalytic chain	Tgm3	>sp|Q08189|TGM3_MOUSE Protein-glutamine gamma-glutamyltransferase E OS=Mus musculus GN=Tgm3 PE=1 SV=2	1	1	1.9	2	1	1	3	0.0020572	39217	2469.5	0.0629701	12889	94336	7.31911	335
Q8R2Z5	von Willebrand factor A domain-containing protein 1	Vwa1	>sp|Q8R2Z5|VWA1_MOUSE von Willebrand factor A domain-containing protein 1 OS=Mus musculus GN=Vwa1 PE=1 SV=1	1	3	12.8	2	1	1	7	6.4928e-12	57641	15720	0.272723	110380	807430	7.315	389
Q9JHU4	Cytoplasmic dynein 1 heavy chain 1	Dync1h1	>sp|Q9JHU4|DYHC1_MOUSE Cytoplasmic dynein 1 heavy chain 1 OS=Mus musculus GN=Dync1h1 PE=1 SV=2	1	10	2.4	1	4	10	27	9.9806e-23	946.5	1582.2	1.67163	20822	151700	7.28556	443
Q8CI94;Q9WUB3;Q9ET01	Glycogen phosphorylase, brain form	Pygb	>sp|Q8CI94|PYGB_MOUSE Glycogen phosphorylase, brain form OS=Mus musculus GN=Pygb PE=1 SV=3	3	6	9.6	1	6	7	19	1.2862e-23	9744.2	54434	5.5863	110430	801940	7.26198	383
Q6P5H2	Nestin	Nes	>sp|Q6P5H2|NEST_MOUSE Nestin OS=Mus musculus GN=Nes PE=1 SV=1	1	5	3.6	1	1	3	7	9.8283e-17	5780.4	3788.1	0.655335	13905	99421	7.15002	366
E9PV24		Fga	>sp|E9PV24|FIBA_MOUSE Fibrinogen alpha chain OS=Mus musculus GN=Fga PE=1 SV=1	1	9	12.5	2	1	21	51	0	3915.8	272.5	0.0695899	810250	5787500	7.14286	94
P10126	Elongation factor 1-alpha 1	Eef1a1	>sp|P10126|EF1A1_MOUSE Elongation factor 1-alpha 1 OS=Mus musculus GN=Eef1a1 PE=1 SV=3	1	9	23.6	21	34	29	76	3.4674e-169	4528800	4222700	0.93241	5449000	38916000	7.14186	177
Q05AA6	Dystrophin-related protein 2	Drp2	>sp|Q05AA6|DRP2_MOUSE Dystrophin-related protein 2 OS=Mus musculus GN=Drp2 PE=1 SV=1	1	3	4.9		1	1	6	2.5733e-08		24784	#DIV/0!	22868	162700	7.11475	333
P38647	Stress-70 protein, mitochondrial	Hspa9	>sp|P38647|GRP75_MOUSE Stress-70 protein, mitochondrial OS=Mus musculus GN=Hspa9 PE=1 SV=3	1	15	32.3	5	3	7	20	6.2226e-140	64165	58918	0.918226	370670	2538000	6.84706	238
Q99LC5	Electron transfer flavoprotein subunit alpha, mitochondrial	Etfa	>sp|Q99LC5|ETFA_MOUSE Electron transfer flavoprotein subunit alpha, mitochondrial OS=Mus musculus GN=Etfa PE=1 SV=2	1	6	27.3		1	9	9	8.7671e-109		1433.2	#DIV/0!	529020	3601900	6.80863	409
Q61878	Bone marrow proteoglycan;Eosinophil granule major basic protein	Prg2	>sp|Q61878|PRG2_MOUSE Bone marrow proteoglycan OS=Mus musculus GN=Prg2 PE=1 SV=1	1	1	5.4			1	2	2.0189e-22			#DIV/0!	163680	1107500	6.76625	354
P10493	Nidogen-1	Nid1	>sp|P10493|NID1_MOUSE Nidogen-1 OS=Mus musculus GN=Nid1 PE=1 SV=2	1	8	7.6	7	7	7	16	1.5807e-33	114490	124800	1.09005	111860	743420	6.64599	178
P17751	Triosephosphate isomerase	Tpi1	>sp|P17751|TPIS_MOUSE Triosephosphate isomerase OS=Mus musculus GN=Tpi1 PE=1 SV=4	1	2	9.7		2	1	4	4.2443e-08		183140	#DIV/0!	115820	758930	6.55267	201
Q9D394	Protein RUFY3	Rufy3	>sp|Q9D394|RUFY3_MOUSE Protein RUFY3 OS=Mus musculus GN=Rufy3 PE=1 SV=1	1	5	12.8	1		3	13	2.721e-11	3083.3		0	135180	875950	6.47988	431
O35678	Monoglyceride lipase	Mgll	>sp|O35678|MGLL_MOUSE Monoglyceride lipase OS=Mus musculus GN=Mgll PE=1 SV=1	1	2	7.3			1	2	0.00027643			#DIV/0!	14015	90582	6.46322	116
P20152;P31001	Vimentin	Vim	>sp|P20152|VIME_MOUSE Vimentin OS=Mus musculus GN=Vim PE=1 SV=3	2	37	62.2	99	127	139	216	0	15946000	14390000	0.902421	13146000	84565000	6.43276	211
Q9CQ62	2,4-dienoyl-CoA reductase, mitochondrial	Decr1	>sp|Q9CQ62|DECR_MOUSE 2,4-dienoyl-CoA reductase, mitochondrial OS=Mus musculus GN=Decr1 PE=1 SV=1	1	1	6.6			1	1	6.0819e-06			#DIV/0!	47887	307620	6.42387	414
A0A0G2JH00;A0A0G2JGI6;A0A075B5L2;P01680	Ig kappa chain V-IV region S107B		>tr|A0A0G2JH00|A0A0G2JH00_MOUSE Protein Igkv4-61 (Fragment) OS=Mus musculus GN=Igkv4-61 PE=4 SV=1;>tr|A0A0G2JGI6|A0A0G2JGI6_MOUSE Protein Igkv4-58 (Fragment) OS=Mus musculus GN=Igkv4-58 PE=1 SV=1;>tr|A0A075B5L2|A0A075B5L2_MOUSE Protein Igkv4-91 (Fragment)	4	1	9.4	5	2	3	2	0.00024702	1387300	1282200	0.924241	433280	2745700	6.33701	3
G3XA10;Q8VEK3	Heterogeneous nuclear ribonucleoprotein U	Hnrnpu	>tr|G3XA10|G3XA10_MOUSE Heterogeneous nuclear ribonucleoprotein U, isoform CRA_b OS=Mus musculus GN=Gm28062 PE=4 SV=1;>sp|Q8VEK3|HNRPU_MOUSE Heterogeneous nuclear ribonucleoprotein U OS=Mus musculus GN=Hnrnpu PE=1 SV=1	2	1	1.9		1	1	5	8.2045e-05		5871.8	#DIV/0!	34103	215090	6.30707	106
P01642	Ig kappa chain V-V region L7	Gm10881	>sp|P01642|KV5A9_MOUSE Ig kappa chain V-V region L7 (Fragment) OS=Mus musculus GN=Gm10881 PE=1 SV=1	1	2	23.5	2	2	3	4	1.1127e-55	2927400	1032500	0.352702	1525600	9607100	6.29726	133
P52480;P53657	Pyruvate kinase isozymes M1/M2	Pkm	>sp|P52480|KPYM_MOUSE Pyruvate kinase PKM OS=Mus musculus GN=Pkm PE=1 SV=4	2	3	7.9	2	7	5	10	3.1395e-08	13939	60699	4.35462	99317	622690	6.26972	266
P14873;Q9QYR6	Microtubule-associated protein 1B;MAP1B heavy chain;MAP1 light chain LC1	Map1b	>sp|P14873|MAP1B_MOUSE Microtubule-associated protein 1B OS=Mus musculus GN=Map1b PE=1 SV=2	2	4	2	5	5	2	6	1.3599e-07	276310	15178	0.0549311	13650	85176	6.24	192
Q8K0U4;Q9CZJ2	Heat shock 70 kDa protein 12A	Hspa12a	>sp|Q8K0U4|HS12A_MOUSE Heat shock 70 kDa protein 12A OS=Mus musculus GN=Hspa12a PE=1 SV=1	2	16	28.1	4	6	32	63	2.4386e-291	23310	138590	5.94552	2156800	12916000	5.9885	386
Q05793	Basement membrane-specific heparan sulfate proteoglycan core protein;Endorepellin;LG3 peptide	Hspg2	>sp|Q05793|PGBM_MOUSE Basement membrane-specific heparan sulfate proteoglycan core protein OS=Mus musculus GN=Hspg2 PE=1 SV=1	1	9	3.3	8	11	10	17	6.9197e-23	25853	50201	1.94179	43078	254320	5.90371	331
Q9DCW4;A0A0N4SVE0	Electron transfer flavoprotein subunit beta	Etfb	>sp|Q9DCW4|ETFB_MOUSE Electron transfer flavoprotein subunit beta OS=Mus musculus GN=Etfb PE=1 SV=3;>tr|A0A0N4SVE0|A0A0N4SVE0_MOUSE Uncharacterized protein OS=Mus musculus PE=4 SV=1	2	6	29.8			5	7	2.4347e-34			#DIV/0!	301040	1747400	5.80454	437
P26443	Glutamate dehydrogenase 1, mitochondrial	Glud1	>sp|P26443|DHE3_MOUSE Glutamate dehydrogenase 1, mitochondrial OS=Mus musculus GN=Glud1 PE=1 SV=1	1	4	11.5			2	10	7.8518e-13			#DIV/0!	84449	478940	5.67135	222
P02089	Hemoglobin subunit beta-2	Hbb-b2	>sp|P02089|HBB2_MOUSE Hemoglobin subunit beta-2 OS=Mus musculus GN=Hbb-b2 PE=1 SV=2	1	8	59.2	2		1	4	3.9252e-25	348930		0	190100	1056000	5.55497	151
P19253	60S ribosomal protein L13a	Rpl13a	>sp|P19253|RL13A_MOUSE 60S ribosomal protein L13a OS=Mus musculus GN=Rpl13a PE=1 SV=4	1	2	10.8	1		1	5	1.0984e-05	93892		0	145420	802220	5.51657	209
P16546	Spectrin alpha chain, non-erythrocytic 1	Sptan1	>sp|P16546|SPTN1_MOUSE Spectrin alpha chain, non-erythrocytic 1 OS=Mus musculus GN=Sptan1 PE=1 SV=4	1	17	9.4	11	19	9	29	1.0385e-84	29073	89590	3.08155	54049	295070	5.45931	197
P68369;P05214	Tubulin alpha-1A chain;Tubulin alpha-3 chain	Tuba1a;Tuba3a	>sp|P68369|TBA1A_MOUSE Tubulin alpha-1A chain OS=Mus musculus GN=Tuba1a PE=1 SV=1;>sp|P05214|TBA3_MOUSE Tubulin alpha-3 chain OS=Mus musculus GN=Tuba3a PE=1 SV=1	2	18	54.1	40	112	131	193	0	10086000	50579000	5.01477	68439000	369450000	5.39824	311
A0A075B5R1;P01783	Ig heavy chain V region MOPC 21		>tr|A0A075B5R1|A0A075B5R1_MOUSE Protein Ighv5-17 (Fragment) OS=Mus musculus GN=Ighv5-17 PE=4 SV=1;>sp|P01783|HVM16_MOUSE Ig heavy chain V region MOPC 21 (Fragment) OS=Mus musculus PE=1 SV=1	2	1	9.4	1	2	3	4	0.00053613	127640	288560	2.26073	465950	2513800	5.395	9
P17742;V9GX31;F8VPN3	Peptidyl-prolyl cis-trans isomerase A	Ppia	>sp|P17742|PPIA_MOUSE Peptidyl-prolyl cis-trans isomerase A OS=Mus musculus GN=Ppia PE=1 SV=2	3	3	27.4		1	3	5	1.4e-30		6585.1	#DIV/0!	485510	2613600	5.38321	200
P21981	Protein-glutamine gamma-glutamyltransferase 2	Tgm2	>sp|P21981|TGM2_MOUSE Protein-glutamine gamma-glutamyltransferase 2 OS=Mus musculus GN=Tgm2 PE=1 SV=4	1	4	8		2	2	7	6.6463e-12		133450	#DIV/0!	124350	662780	5.32996	216
Q61838	Alpha-2-macroglobulin;Alpha-2-macroglobulin 165 kDa subunit;Alpha-2-macroglobulin 35 kDa subunit	A2m	>sp|Q61838|PZP_MOUSE Pregnancy zone protein OS=Mus musculus GN=Pzp PE=1 SV=3	1	1	1.1			1	1	2.8522e-19			#DIV/0!	12967	67657	5.21763	353
Q68FD5	Clathrin heavy chain 1	Cltc	>sp|Q68FD5|CLH1_MOUSE Clathrin heavy chain 1 OS=Mus musculus GN=Cltc PE=1 SV=3	1	10	8.2	3	11	17	32	6.5123e-30	14276	66995	4.69284	148150	729820	4.92622	363
P40142	Transketolase	Tkt	>sp|P40142|TKT_MOUSE Transketolase OS=Mus musculus GN=Tkt PE=1 SV=1	1	3	5.1		2	4	7	5.7799e-08		20892	#DIV/0!	77210	379400	4.91387	239
P08207	Protein S100-A10	S100a10	>sp|P08207|S10AA_MOUSE Protein S100-A10 OS=Mus musculus GN=S100a10 PE=1 SV=2	1	1	17.5			1	1	0.00091726			#DIV/0!	134620	661470	4.91361	169
P07356	Annexin A2	Anxa2	>sp|P07356|ANXA2_MOUSE Annexin A2 OS=Mus musculus GN=Anxa2 PE=1 SV=2	1	11	45.7	10	6	14	30	1.1377e-158	724620	130780	0.180481	1001000	4896800	4.89191	165
S4R1R7;P51410	60S ribosomal protein L9	Rpl9	>tr|S4R1R7|S4R1R7_MOUSE MCG50795 OS=Mus musculus GN=Rpl9-ps1 PE=4 SV=1;>sp|P51410|RL9_MOUSE 60S ribosomal protein L9 OS=Mus musculus GN=Rpl9 PE=1 SV=2	2	1	7.3			1	2	0.00016932			#DIV/0!	75706	369470	4.88033	262
Q8VCM7	Fibrinogen gamma chain	Fgg	>sp|Q8VCM7|FIBG_MOUSE Fibrinogen gamma chain OS=Mus musculus GN=Fgg PE=1 SV=1	1	10	29.6	1	3	41	80	9.9531e-134	701.81	11822	16.845	2343600	11391000	4.86047	391
P46460	Vesicle-fusing ATPase	Nsf	>sp|P46460|NSF_MOUSE Vesicle-fusing ATPase OS=Mus musculus GN=Nsf PE=1 SV=2	1	9	16	1	2	11	27	5.1887e-67	1958.5	2061.2	1.05244	227010	1090900	4.80552	244
P01660;P01673;P01657;P01659	Ig kappa chain V-III region PC 3741/TEPC 111;Ig kappa chain V-III region PC 2485/PC 4039;Ig kappa chain V-III region PC 2413;Ig kappa chain V-III region TEPC 124		>sp|P01660|KV3A8_MOUSE Ig kappa chain V-III region PC 3741/TEPC 111 OS=Mus musculus PE=1 SV=1;>sp|P01673|KV3AL_MOUSE Ig kappa chain V-III region PC 2485/PC 4039 OS=Mus musculus PE=1 SV=1;>sp|P01657|KV3A5_MOUSE Ig kappa chain V-III region PC 2413 OS=Mus mus	4	2	26.1	1	2	2	2	2.424e-209	850600	760650	0.894251	1209500	5650800	4.67201	138
P14602	Heat shock protein beta-1	Hspb1	>sp|P14602|HSPB1_MOUSE Heat shock protein beta-1 OS=Mus musculus GN=Hspb1 PE=1 SV=3	1	2	12.4		2	2	4	1.6077e-05		147080	#DIV/0!	229220	1069200	4.66451	191
P20029	78 kDa glucose-regulated protein	Hspa5	>sp|P20029|GRP78_MOUSE 78 kDa glucose-regulated protein OS=Mus musculus GN=Hspa5 PE=1 SV=3	1	5	9	1	2	3	5	2.9356e-13	8110.1	25579	3.15397	56371	261280	4.63501	210
Q91V41	Ras-related protein Rab-14	Rab14	>sp|Q91V41|RAB14_MOUSE Ras-related protein Rab-14 OS=Mus musculus GN=Rab14 PE=1 SV=3	1	3	20	1		1	4	1.1541e-10	650.44		0	51882	235710	4.54319	396
P16330	2,3-cyclic-nucleotide 3-phosphodiesterase	Cnp	>sp|P16330|CN37_MOUSE 2,3-cyclic-nucleotide 3-phosphodiesterase OS=Mus musculus GN=Cnp PE=1 SV=3	1	13	31.4	19	7	37	70	0	430060	163240	0.379575	2621300	11898000	4.53897	196
Q5SX39;Q5SX40;P13542;G3UW82;P13541;B1AR69;A2AQP0	Myosin-4;Myosin-1;Myosin-8	Myh4;Myh1;Myh8;Myh2	>sp|Q5SX39|MYH4_MOUSE Myosin-4 OS=Mus musculus GN=Myh4 PE=2 SV=1;>sp|Q5SX40|MYH1_MOUSE Myosin-1 OS=Mus musculus GN=Myh1 PE=1 SV=1;>sp|P13542|MYH8_MOUSE Myosin-8 OS=Mus musculus GN=Myh8 PE=2 SV=2;>tr|G3UW82|G3UW82_MOUSE MCG140437, isoform CRA_d OS=Mus muscu	7	40	28.2	84	76	17	39	0	1290200	1091000	0.845605	110950	502950	4.53312	340
Q02788	Collagen alpha-2(VI) chain	Col6a2	>sp|Q02788|CO6A2_MOUSE Collagen alpha-2(VI) chain OS=Mus musculus GN=Col6a2 PE=1 SV=3	1	14	18.2	23	27	25	42	2.62e-106	850540	753630	0.886061	1072900	4835700	4.50713	326
P68372	Tubulin beta-4B chain	Tubb4b	>sp|P68372|TBB4B_MOUSE Tubulin beta-4B chain OS=Mus musculus GN=Tubb4b PE=1 SV=1	1	22	55.1	22	29	64	109	0	3333000	2248800	0.674707	20153000	89653000	4.44862	312
P62702;V9GWY0	40S ribosomal protein S4, X isoform	Rps4x	>sp|P62702|RS4X_MOUSE 40S ribosomal protein S4, X isoform OS=Mus musculus GN=Rps4x PE=1 SV=2;>tr|V9GWY0|V9GWY0_MOUSE 40S ribosomal protein S4 OS=Mus musculus GN=Gm15013 PE=3 SV=1	2	4	17.1	1	1	5	9	5.0535e-13	612.57	2343.1	3.82503	125070	531420	4.24898	292
P99024	Tubulin beta-5 chain	Tubb5	>sp|P99024|TBB5_MOUSE Tubulin beta-5 chain OS=Mus musculus GN=Tubb5 PE=1 SV=1	1	21	51.4		5	25	29	0		385000	#DIV/0!	7441400	31117000	4.18161	321
Q9ERD7	Tubulin beta-3 chain	Tubb3	>sp|Q9ERD7|TBB3_MOUSE Tubulin beta-3 chain OS=Mus musculus GN=Tubb3 PE=1 SV=1	1	22	56.2	50	123	168	256	0	3677600	11565000	3.14471	63202000	262690000	4.15636	441
P62827;Q14AA6;Q61820	GTP-binding nuclear protein Ran;GTP-binding nuclear protein Ran, testis-specific isoform	Ran;1700009N14Rik;Rasl2-9	>sp|P62827|RAN_MOUSE GTP-binding nuclear protein Ran OS=Mus musculus GN=Ran PE=1 SV=3;>tr|Q14AA6|Q14AA6_MOUSE MCG49183 OS=Mus musculus GN=1700009N14Rik PE=1 SV=1;>sp|Q61820|RANT_MOUSE GTP-binding nuclear protein Ran, testis-specific isoform OS=Mus musculus	3	4	19.9	6	4	5	8	2.605e-07	1107100	278950	0.251965	391500	1588000	4.05619	295
Q9CRB6	Tubulin polymerization-promoting protein family member 3	Tppp3	>sp|Q9CRB6|TPPP3_MOUSE Tubulin polymerization-promoting protein family member 3 OS=Mus musculus GN=Tppp3 PE=1 SV=1	1	3	21	1		2	4	3.0124e-06	386710		0	110470	446420	4.0411	418
Q923T9;P28652;P11798;Q6PHZ2	Calcium/calmodulin-dependent protein kinase type II subunit gamma;Calcium/calmodulin-dependent protein kinase type II subunit beta;Calcium/calmodulin-dependent protein kinase type II subunit alpha;Calcium/calmodulin-dependent protein kinase type II subunit delta	Camk2g;Camk2b;Camk2a;Camk2d	>sp|Q923T9|KCC2G_MOUSE Calcium/calmodulin-dependent protein kinase type II subunit gamma OS=Mus musculus GN=Camk2g PE=1 SV=1;>sp|P28652|KCC2B_MOUSE Calcium/calmodulin-dependent protein kinase type II subunit beta OS=Mus musculus GN=Camk2b PE=1 SV=2;>sp|P11	4	2	4.5	1	1	4	6	1.9577e-05	8876.3	11642	1.31158	93831	375410	4.00092	225
P02463	Collagen alpha-1(IV) chain;Arresten	Col4a1	>sp|P02463|CO4A1_MOUSE Collagen alpha-1(IV) chain OS=Mus musculus GN=Col4a1 PE=1 SV=4	1	1	1	1	1	1	4	0.00022823	3122.6	5638	1.80555	13757	54986	3.99695	154
P02468	Laminin subunit gamma-1	Lamc1	>sp|P02468|LAMC1_MOUSE Laminin subunit gamma-1 OS=Mus musculus GN=Lamc1 PE=1 SV=2	1	7	6.5	10	11	11	19	3.6182e-109	136560	230000	1.68424	292270	1148900	3.93095	155
Q80X90;Q8VHX6	Filamin-B	Flnb	>sp|Q80X90|FLNB_MOUSE Filamin-B OS=Mus musculus GN=Flnb PE=1 SV=3	2	5	2.3		4	3	7	1.7932e-19		7881.3	#DIV/0!	13205	50910	3.85536	374
Q61292	Laminin subunit beta-2	Lamb2	>sp|Q61292|LAMB2_MOUSE Laminin subunit beta-2 OS=Mus musculus GN=Lamb2 PE=1 SV=2	1	5	2.8	1	4	5	7	6.5746e-12	1795.7	11894	6.6236	27242	104860	3.8492	349
Q7TMM9	Tubulin beta-2A chain	Tubb2a	>sp|Q7TMM9|TBB2A_MOUSE Tubulin beta-2A chain OS=Mus musculus GN=Tubb2a PE=1 SV=1	1	21	51.2	1	10	25	37	0	24991	459290	18.3782	3921300	14981000	3.82042	373
P52825	Carnitine O-palmitoyltransferase 2, mitochondrial	Cpt2	>sp|P52825|CPT2_MOUSE Carnitine O-palmitoyltransferase 2, mitochondrial OS=Mus musculus GN=Cpt2 PE=1 SV=2	1	2	4	1		2	2	9.4665e-05	7067.8		0	25423	96394	3.79161	267
P21279	Guanine nucleotide-binding protein G(q) subunit alpha	Gnaq	>sp|P21279|GNAQ_MOUSE Guanine nucleotide-binding protein G(q) subunit alpha OS=Mus musculus GN=Gnaq PE=1 SV=4	1	4	13.4	6	3	6	8	3.5125e-09	261670	5570.7	0.021289	158640	600210	3.78347	215
Q02257	Junction plakoglobin	Jup	>sp|Q02257|PLAK_MOUSE Junction plakoglobin OS=Mus musculus GN=Jup PE=1 SV=3	1	11	19.7	8	6	19	23	2.8629e-94	189970	60870	0.320419	448160	1683900	3.75736	325
P68368	Tubulin alpha-4A chain	Tuba4a	>sp|P68368|TBA4A_MOUSE Tubulin alpha-4A chain OS=Mus musculus GN=Tuba4a PE=1 SV=1	1	17	50	6	16	27	47	0	759010	5515600	7.26683	12038000	45073000	3.74423	310
P63017;P17156	Heat shock cognate 71 kDa protein;Heat shock-related 70 kDa protein 2	Hspa8;Hspa2	>sp|P63017|HSP7C_MOUSE Heat shock cognate 71 kDa protein OS=Mus musculus GN=Hspa8 PE=1 SV=1;>sp|P17156|HSP72_MOUSE Heat shock-related 70 kDa protein 2 OS=Mus musculus GN=Hspa2 PE=1 SV=2	2	18	29.4	17	21	40	86	6.9034e-111	1129000	430960	0.381718	2232700	8343700	3.73704	303
Q8JZU2		Slc25a1	>sp|Q8JZU2|TXTP_MOUSE Tricarboxylate transport protein, mitochondrial OS=Mus musculus GN=Slc25a1 PE=1 SV=1	1	1	3.9		3	2	3	0.00011081		39395	#DIV/0!	69286	258580	3.73207	384
Q04857	Collagen alpha-1(VI) chain	Col6a1	>sp|Q04857|CO6A1_MOUSE Collagen alpha-1(VI) chain OS=Mus musculus GN=Col6a1 PE=1 SV=1	1	14	14.9	25	41	45	63	0	908190	1361800	1.49947	1565700	5826100	3.72108	329
P62830	60S ribosomal protein L23	Rpl23	>sp|P62830|RL23_MOUSE 60S ribosomal protein L23 OS=Mus musculus GN=Rpl23 PE=1 SV=1	1	1	10.7	1		1	1	1.9954e-14	54249		0	353310	1297300	3.67185	296
Q05144;P63001	Ras-related C3 botulinum toxin substrate 2;Ras-related C3 botulinum toxin substrate 1	Rac2;Rac1	>sp|Q05144|RAC2_MOUSE Ras-related C3 botulinum toxin substrate 2 OS=Mus musculus GN=Rac2 PE=1 SV=1;>sp|P63001|RAC1_MOUSE Ras-related C3 botulinum toxin substrate 1 OS=Mus musculus GN=Rac1 PE=1 SV=1	2	2	13.5	1		4	4	5.3986e-09	56575		0	419190	1523400	3.63415	330
E9PZB3;Q9CXW4;E9PYL9	60S ribosomal protein L11	Gm5093;Rpl11;Gm10036	>tr|E9PZB3|E9PZB3_MOUSE Protein Gm5093 OS=Mus musculus GN=Gm5093 PE=1 SV=1;>sp|Q9CXW4|RL11_MOUSE 60S ribosomal protein L11 OS=Mus musculus GN=Rpl11 PE=1 SV=4;>tr|E9PYL9|E9PYL9_MOUSE Protein Gm10036 OS=Mus musculus GN=Gm10036 PE=3 SV=1	3	1	8			2	2	1.244e-12			#DIV/0!	215110	765980	3.56088	96
Q3UV17	Keratin, type II cytoskeletal 2 oral	Krt76	>sp|Q3UV17|K22O_MOUSE Keratin, type II cytoskeletal 2 oral OS=Mus musculus GN=Krt76 PE=1 SV=1	1	9	9.1	5	6	9	15	8.0434e-136	2504700	525290	0.209722	2843400	9879900	3.47468	339
P62317	Small nuclear ribonucleoprotein Sm D2	Snrpd2	>sp|P62317|SMD2_MOUSE Small nuclear ribonucleoprotein Sm D2 OS=Mus musculus GN=Snrpd2 PE=1 SV=1	1	2	23.7		1	2	2	0.00018186		17832	#DIV/0!	298910	1030700	3.4482	290
Q61495;Q7TSF1	Desmoglein-1-alpha;Desmoglein-1-beta	Dsg1a;Dsg1b	>sp|Q61495|DSG1A_MOUSE Desmoglein-1-alpha OS=Mus musculus GN=Dsg1a PE=2 SV=2;>sp|Q7TSF1|DSG1B_MOUSE Desmoglein-1-beta OS=Mus musculus GN=Dsg1b PE=1 SV=1	2	2	1.5	2		3	9	7.4625e-13	31242		0	139840	481250	3.44143	350
O55103	Periaxin	Prx	>sp|O55103|PRAX_MOUSE Periaxin OS=Mus musculus GN=Prx PE=1 SV=1	1	7	6.9	8	11	12	28	5.6905e-130	66740	112240	1.68175	512450	1758800	3.43214	118
A0A0A6YYE7;A0A0B4J1I4;A0A0B4J1I3;A0A0A6YYE5;A0A075B5L8			>tr|A0A0A6YYE7|A0A0A6YYE7_MOUSE Protein Igkv4-57 (Fragment) OS=Mus musculus GN=Igkv4-57 PE=4 SV=2;>tr|A0A0B4J1I4|A0A0B4J1I4_MOUSE Protein Igkv4-72 (Fragment) OS=Mus musculus GN=Igkv4-72 PE=4 SV=1;>tr|A0A0B4J1I3|A0A0B4J1I3_MOUSE Protein Igkv4-74 (Fragment)	5	2	27.4	3	2	5	3	8.1203e-124	2081800	948310	0.455524	2377300	8155600	3.43061	22
P84078;P61205;Q8BSL7;P84084;P61750	ADP-ribosylation factor 1;ADP-ribosylation factor 3;ADP-ribosylation factor 2	Arf1;Arf3;Arf2	>sp|P84078|ARF1_MOUSE ADP-ribosylation factor 1 OS=Mus musculus GN=Arf1 PE=1 SV=2;>sp|P61205|ARF3_MOUSE ADP-ribosylation factor 3 OS=Mus musculus GN=Arf3 PE=2 SV=2;>sp|Q8BSL7|ARF2_MOUSE ADP-ribosylation factor 2 OS=Mus musculus GN=Arf2 PE=1 SV=2	5	5	32	3	3	4	6	9.4385e-16	138180	120710	0.873571	950190	3157500	3.32302	280
P08553	Neurofilament medium polypeptide	Nefm	>sp|P08553|NFM_MOUSE Neurofilament medium polypeptide OS=Mus musculus GN=Nefm PE=1 SV=4	1	26	32	89	127	65	172	0	18692000	16093000	0.860957	12363000	40130000	3.24598	172
P49290;P11247	Eosinophil peroxidase;Eosinophil peroxidase light chain;Eosinophil peroxidase heavy chain	Epx	>sp|P49290|PERE_MOUSE Eosinophil peroxidase OS=Mus musculus GN=Epx PE=1 SV=2	2	11	15.2	3	1	7	19	1.0323e-36	26309	1881.5	0.0715155	645820	2056600	3.18448	257
P14131	40S ribosomal protein S16	Rps16	>sp|P14131|RS16_MOUSE 40S ribosomal protein S16 OS=Mus musculus GN=Rps16 PE=1 SV=4	1	4	30.1		1	5	6	8.5899e-10		140000	#DIV/0!	785500	2481000	3.1585	188
P19157;P46425	Glutathione S-transferase P 1	Gstp1	>sp|P19157|GSTP1_MOUSE Glutathione S-transferase P 1 OS=Mus musculus GN=Gstp1 PE=1 SV=2	2	5	36.2	8	9	6	7	0	7937700	1794800	0.226111	638210	2001300	3.1358	207
Q8BTM8	Filamin-A	Flna	>sp|Q8BTM8|FLNA_MOUSE Filamin-A OS=Mus musculus GN=Flna PE=1 SV=5	1	7	3.5	1	1	2	12	7.6619e-17	5217	11991	2.29845	44163	138350	3.13271	381
E9PWQ3		Col6a3	>tr|E9PWQ3|E9PWQ3_MOUSE Protein Col6a3 OS=Mus musculus GN=Col6a3 PE=1 SV=2	1	52	20.2	98	140	141	271	0	825250	1104500	1.33838	1978000	6155400	3.11193	95
P62242	40S ribosomal protein S8	Rps8	>sp|P62242|RS8_MOUSE 40S ribosomal protein S8 OS=Mus musculus GN=Rps8 PE=1 SV=2	1	1	6.2	1	1	1	3	8.9671e-09	7359	9840.3	1.33718	151290	468050	3.09373	285
P47911;E9PUX4	60S ribosomal protein L6	Rpl6	>sp|P47911|RL6_MOUSE 60S ribosomal protein L6 OS=Mus musculus GN=Rpl6 PE=1 SV=3	2	3	8.4	2	6	7	9	1.4492e-08	2757000	6323500	2.29362	8471200	25564000	3.01775	252
P84244;P84228;P68433;P02301	Histone H3.3;Histone H3.2;Histone H3.1;Histone H3.3C	H3f3a;Hist1h3b;Hist1h3a;H3f3c	>sp|P84244|H33_MOUSE Histone H3.3 OS=Mus musculus GN=H3f3a PE=1 SV=2;>sp|P84228|H32_MOUSE Histone H3.2 OS=Mus musculus GN=Hist1h3b PE=1 SV=2;>sp|P68433|H31_MOUSE Histone H3.1 OS=Mus musculus GN=Hist1h3a PE=1 SV=2;>sp|P02301|H3C_MOUSE Histone H3.3C OS=Mus m	4	2	13.2	2	1	4	4	5.9009e-10	89585	1553600	17.3422	7487300	22290000	2.97704	153
Q9CR57	60S ribosomal protein L14	Rpl14	>sp|Q9CR57|RL14_MOUSE 60S ribosomal protein L14 OS=Mus musculus GN=Rpl14 PE=1 SV=3	1	2	11.5	8	3	9	11	3.1065e-08	1099000	142930	0.130055	1858400	5466500	2.94151	416
P01635	Ig kappa chain V-V region K2		>sp|P01635|KV5A3_MOUSE Ig kappa chain V-V region K2 (Fragment) OS=Mus musculus PE=1 SV=1	1	3	33	8	4	5	5	6.7861e-137	1660400	1393300	0.839135	3734900	10861000	2.90798	129
P18525;A0A0A6YWC7;A0A075B5Q4	Ig heavy chain V region 5-84		>sp|P18525|HVM54_MOUSE Ig heavy chain V region 5-84 OS=Mus musculus PE=1 SV=1;>tr|A0A0A6YWC7|A0A0A6YWC7_MOUSE Protein Ighv5-15 (Fragment) OS=Mus musculus GN=Ighv5-15 PE=4 SV=1;>tr|A0A075B5Q4|A0A075B5Q4_MOUSE Protein Ighv5-12 (Fragment) OS=Mus musculus GN=I	3	1	13.7	2	1	1	2	3.2984e-07	504080	356890	0.708003	633410	1827700	2.88549	8
P01592	Immunoglobulin J chain	Igj	>sp|P01592|IGJ_MOUSE Immunoglobulin J chain OS=Mus musculus GN=Jchain PE=1 SV=4	1	1	9.4	1		2	2	5.5867e-13	46384		0	454300	1293800	2.8479	127
A0A0A6YW67;P62984;J3QK04;P62983;P0CG49;P0CG50	Ubiquitin-60S ribosomal protein L40;Ubiquitin;60S ribosomal protein L40;Ubiquitin-40S ribosomal protein S27a;Ubiquitin;40S ribosomal protein S27a;Polyubiquitin-B;Ubiquitin;Polyubiquitin-C;Ubiquitin;Ubiquitin-related 1;Ubiquitin-related 2	Uba52;Gm7808;Rps27a;Ubb;Ubc	>tr|A0A0A6YW67|A0A0A6YW67_MOUSE MCG23377, isoform CRA_b OS=Mus musculus GN=Gm8797 PE=4 SV=1;>sp|P62984|RL40_MOUSE Ubiquitin-60S ribosomal protein L40 OS=Mus musculus GN=Uba52 PE=1 SV=2;>tr|J3QK04|J3QK04_MOUSE MCG67952 OS=Mus musculus GN=Gm7808 PE=4 SV=1;>s	6	2	32.5	13	13	13	14	2.6447e-57	4879800	3394100	0.695541	7093400	20172000	2.84377	18
P18760;P45591	Cofilin-1	Cfl1	>sp|P18760|COF1_MOUSE Cofilin-1 OS=Mus musculus GN=Cfl1 PE=1 SV=3	2	4	34.3	2	2	8	10	7.8099e-56	165920	94386	0.568865	1170400	3290600	2.81152	205
P02469	Laminin subunit beta-1	Lamb1	>sp|P02469|LAMB1_MOUSE Laminin subunit beta-1 OS=Mus musculus GN=Lamb1 PE=1 SV=3	1	3	1.8	9	12	9	9	2.3517e-06	168410000	112040000	0.665281	30810000	86108000	2.79481	156
Q8R121	Protein Z-dependent protease inhibitor	Serpina10	>sp|Q8R121|ZPI_MOUSE Protein Z-dependent protease inhibitor OS=Mus musculus GN=Serpina10 PE=1 SV=1	1	3	8			2	4	1.688e-09			#DIV/0!	129390	350240	2.70686	388
P62918	60S ribosomal protein L8	Rpl8	>sp|P62918|RL8_MOUSE 60S ribosomal protein L8 OS=Mus musculus GN=Rpl8 PE=1 SV=2	1	3	10.9		1	6	9	6.1463e-10		46111	#DIV/0!	414990	1105600	2.66416	301
P61358	60S ribosomal protein L27	Rpl27	>sp|P61358|RL27_MOUSE 60S ribosomal protein L27 OS=Mus musculus GN=Rpl27 PE=1 SV=2	1	4	37.5	9	5	10	9	5.0848e-11	1192000	2783400	2.33507	2173800	5738900	2.64003	281
Q9JKF1	Ras GTPase-activating-like protein IQGAP1	Iqgap1	>sp|Q9JKF1|IQGA1_MOUSE Ras GTPase-activating-like protein IQGAP1 OS=Mus musculus GN=Iqgap1 PE=1 SV=2	1	2	1.3	2	2	2	3	0.00015606	8457.7	6679.9	0.789801	12787	33727	2.6376	445
P18528	Ig heavy chain V region 6.96		>sp|P18528|HVM57_MOUSE Ig heavy chain V region 6.96 OS=Mus musculus PE=4 SV=1	1	1	19.4	2	3	5	5	1.0715e-32	1611600	1211200	0.751551	4377800	11524000	2.63237	204
P01638;P01637	Ig kappa chain V-V region L6;Ig kappa chain V-V region T1		>sp|P01638|KV5A6_MOUSE Ig kappa chain V-V region L6 (Fragment) OS=Mus musculus PE=4 SV=1;>sp|P01637|KV5A5_MOUSE Ig kappa chain V-V region T1 OS=Mus musculus PE=4 SV=1	2	4	35.7	4	2	6	7	1.1978e-38	2553200	511460	0.200321	3440800	8889100	2.58344	131
Q9D0S9	Histidine triad nucleotide-binding protein 2, mitochondrial	Hint2	>sp|Q9D0S9|HINT2_MOUSE Histidine triad nucleotide-binding protein 2, mitochondrial OS=Mus musculus GN=Hint2 PE=1 SV=1	1	1	9.2			1	1	0.00071326			#DIV/0!	41866	107290	2.5627	426
P01843;A0A0G2JE99	Ig lambda-1 chain C region		>sp|P01843|LAC1_MOUSE Ig lambda-1 chain C region OS=Mus musculus PE=1 SV=1;>tr|A0A0G2JE99|A0A0G2JE99_MOUSE Protein Iglc1 (Fragment) OS=Mus musculus GN=Iglc1 PE=4 SV=1	2	3	45.7	4	5	4	5	1.0807e-73	1066000	1622700	1.52223	1731900	4417800	2.55084	36
Q91VM5;Q9WV02	RNA binding motif protein, X-linked-like-1;RNA-binding motif protein, X chromosome;RNA-binding motif protein, X chromosome, N-terminally processed	Rbmxl1;Rbmx	>sp|Q91VM5|RMXL1_MOUSE RNA binding motif protein, X-linked-like-1 OS=Mus musculus GN=Rbmxl1 PE=2 SV=1;>sp|Q9WV02|RBMX_MOUSE RNA-binding motif protein, X chromosome OS=Mus musculus GN=Rbmx PE=1 SV=1	2	2	7	1	1	2	4	9.6977e-05	17614	16688	0.947428	62899	158010	2.51212	399
P35700	Peroxiredoxin-1	Prdx1	>sp|P35700|PRDX1_MOUSE Peroxiredoxin-1 OS=Mus musculus GN=Prdx1 PE=1 SV=1	1	3	16.1	2	2	5	11	1.0676e-08	192780	142200	0.737628	668630	1662500	2.48643	236
P49817	Caveolin-1	Cav1	>sp|P49817|CAV1_MOUSE Caveolin-1 OS=Mus musculus GN=Cav1 PE=1 SV=1	1	1	7.9	1	1	1	1	0.0018208	140980	13427	0.0952405	100690	248630	2.46926	258
D3Z4Z0		Tada2b	>tr|D3Z4Z0|D3Z4Z0_MOUSE MCG49644 OS=Mus musculus GN=Tada2b PE=1 SV=1	1	1	1.7	5	7	9	12	0.0014993	960100	402210	0.418925	2394900	5856200	2.44528	92
P27573	Myelin protein P0	Mpz	>sp|P27573|MYP0_MOUSE Myelin protein P0 OS=Mus musculus GN=Mpz PE=1 SV=1	1	8	27	89	84	90	108	0	450060000	221240000	0.491579	248830000	603770000	2.42644	223
P04945	Ig kappa chain V-VI region NQ2-6.1		>sp|P04945|KV6AB_MOUSE Ig kappa chain V-VI region NQ2-6.1 OS=Mus musculus PE=2 SV=1	1	1	14.8		1	2	2	1.7119e-54		577530	#DIV/0!	1314700	3181100	2.41964	158
P47753	F-actin-capping protein subunit alpha-1	Capza1	>sp|P47753|CAZA1_MOUSE F-actin-capping protein subunit alpha-1 OS=Mus musculus GN=Capza1 PE=1 SV=4	1	4	22	2	3	4	4	3.6125e-41	488640	87701	0.17948	595510	1434000	2.40802	248
P16125	L-lactate dehydrogenase B chain	Ldhb	>sp|P16125|LDHB_MOUSE L-lactate dehydrogenase B chain OS=Mus musculus GN=Ldhb PE=1 SV=2	1	2	9	1	1	2	3	0.00015821	36753	7320.1	0.19917	64685	151910	2.34846	195
Q9JHJ0	Tropomodulin-3	Tmod3	>sp|Q9JHJ0|TMOD3_MOUSE Tropomodulin-3 OS=Mus musculus GN=Tmod3 PE=1 SV=1	1	7	29.8	5	4	12	15	8.3908e-42	352500	88048	0.249782	1101200	2575400	2.33872	442
P57780;Q7TPR4;Q9JI91;O88990	Alpha-actinin-4;Alpha-actinin-1	Actn4;Actn1	>sp|P57780|ACTN4_MOUSE Alpha-actinin-4 OS=Mus musculus GN=Actn4 PE=1 SV=1;>sp|Q7TPR4|ACTN1_MOUSE Alpha-actinin-1 OS=Mus musculus GN=Actn1 PE=1 SV=1	4	3	4.5	1		2	5	4.2542e-07	782.92		0	32714	74277	2.2705	270
P01643;A0A075B5L1	Ig kappa chain V-V region MOPC 173		>sp|P01643|KV5AA_MOUSE Ig kappa chain V-V region MOPC 173 OS=Mus musculus PE=1 SV=1	2	3	41.7		1	1	1	1.5604e-203		417540	#DIV/0!	493400	1103900	2.23733	134
P62264	40S ribosomal protein S14	Rps14	>sp|P62264|RS14_MOUSE 40S ribosomal protein S14 OS=Mus musculus GN=Rps14 PE=1 SV=3	1	2	9.3			1	2	1.9657e-05			#DIV/0!	295620	655370	2.21693	287
P08122	Collagen alpha-2(IV) chain;Canstatin	Col4a2	>sp|P08122|CO4A2_MOUSE Collagen alpha-2(IV) chain OS=Mus musculus GN=Col4a2 PE=1 SV=4	1	2	1.5	3	1	3	5	2.5988e-06	54159	25050	0.462527	79062	174570	2.20801	168
Q8CGP2;Q8CGP1;Q6ZWY9;Q64525;Q64478;Q64475;P10854;P10853;Q9D2U9;Q8CGP0;Q64524;P70696	Histone H2B type 1-P;Histone H2B type 1-K;Histone H2B type 1-C/E/G;Histone H2B type 2-B;Histone H2B type 1-H;Histone H2B type 1-B;Histone H2B type 1-M;Histone H2B type 1-F/J/L;Histone H2B type 3-A;Histone H2B type 3-B;Histone H2B type 2-E	Hist1h2bp;Hist1h2bk;Hist1h2bc;Hist2h2bb;Hist1h2bh;Hist1h2bb;Hist1h2bm;Hist1h2bf;Hist3h2ba;Hist3h2bb;Hist2h2be	>sp|Q8CGP2|H2B1P_MOUSE Histone H2B type 1-P OS=Mus musculus GN=Hist1h2bp PE=1 SV=3;>sp|Q8CGP1|H2B1K_MOUSE Histone H2B type 1-K OS=Mus musculus GN=Hist1h2bk PE=1 SV=3;>sp|Q6ZWY9|H2B1C_MOUSE Histone H2B type 1-C/E/G OS=Mus musculus GN=Hist1h2bc PE=1 SV=3;>sp	12	5	35.7	14	12	16	11	7.7321e-131	8180700	3927800	0.48013	13493000	29744000	2.2044	179
O88398	Advillin	Avil	>sp|O88398|AVIL_MOUSE Advillin OS=Mus musculus GN=Avil PE=1 SV=2	1	9	16.8	17	17	16	22	1.4384e-66	668130	438270	0.655965	545690	1198900	2.19703	122
A0A0B4J1H6;P01630	Ig kappa chain V-II region 7S34.1		>tr|A0A0B4J1H6|A0A0B4J1H6_MOUSE Protein Igkv2-137 (Fragment) OS=Mus musculus GN=Igkv2-137 PE=4 SV=1;>sp|P01630|KV2A6_MOUSE Ig kappa chain V-II region 7S34.1 OS=Mus musculus PE=1 SV=1	2	3	29.2	4	4	5	6	6.7086e-50	2996000	2744100	0.915921	3443200	7415800	2.15375	23
O70318;Q9Z2H5	Band 4.1-like protein 2	Epb41l2	>sp|O70318|E41L2_MOUSE Band 4.1-like protein 2 OS=Mus musculus GN=Epb41l2 PE=1 SV=2	2	10	14.2	14	13	22	33	9.9617e-112	451880	269040	0.595379	1112900	2338200	2.101	120
P31725	Protein S100-A9	S100a9	>sp|P31725|S10A9_MOUSE Protein S100-A9 OS=Mus musculus GN=S100a9 PE=1 SV=3	1	2	23			2	5	1.0212e-10			#DIV/0!	480550	1003600	2.08844	231
Q9CVB6	Actin-related protein 2/3 complex subunit 2	Arpc2	>sp|Q9CVB6|ARPC2_MOUSE Actin-related protein 2/3 complex subunit 2 OS=Mus musculus GN=Arpc2 PE=1 SV=3	1	2	8	1		2	2	0.00021711	12670		0	112310	233450	2.07862	419
D3Z2H9		Tpm3-rs7	>tr|D3Z2H9|D3Z2H9_MOUSE Protein Tpm3-rs7 OS=Mus musculus GN=Tpm3-rs7 PE=3 SV=1	1	18	49.6	29	24	45	55	0	11132000	1608000	0.144448	10345000	21495000	2.07782	91
P61294;P35279;Q8BHD0	Ras-related protein Rab-6B;Ras-related protein Rab-6A	Rab6b;Rab6a	>sp|P61294|RAB6B_MOUSE Ras-related protein Rab-6B OS=Mus musculus GN=Rab6b PE=1 SV=1;>sp|P35279|RAB6A_MOUSE Ras-related protein Rab-6A OS=Mus musculus GN=Rab6a PE=1 SV=4	3	3	16.8	1		4	6	2.1836e-06	53022		0	323470	662500	2.0481	234
P56480	ATP synthase subunit beta, mitochondrial	Atp5b	>sp|P56480|ATPB_MOUSE ATP synthase subunit beta, mitochondrial OS=Mus musculus GN=Atp5b PE=1 SV=2	1	17	42.7	11	25	38	84	0	16514000	5902300	0.357412	13555000	27682000	2.0422	269
P07724	Serum albumin	Alb	>sp|P07724|ALBU_MOUSE Serum albumin OS=Mus musculus GN=Alb PE=1 SV=3	1	7	15	17	15	19	26	1.551e-61	1220200	454730	0.372668	1402100	2862600	2.04165	166
P62852	40S ribosomal protein S25	Rps25	>sp|P62852|RS25_MOUSE 40S ribosomal protein S25 OS=Mus musculus GN=Rps25 PE=1 SV=1	1	2	16.8	2	3	1	3	1.28e-05	289650	239010	0.825168	719840	1451100	2.01586	298
Q61171	Peroxiredoxin-2	Prdx2	>sp|Q61171|PRDX2_MOUSE Peroxiredoxin-2 OS=Mus musculus GN=Prdx2 PE=1 SV=3	1	1	5.6	2	1	3	4	0.0015786	161250	95842	0.594369	467760	902270	1.92892	348
P05977;P09542	Myosin light chain 1/3, skeletal muscle isoform	Myl1	>sp|P05977|MYL1_MOUSE Myosin light chain 1/3, skeletal muscle isoform OS=Mus musculus GN=Myl1 PE=1 SV=2	2	3	22.3	4	3	3	4	3.1962e-82	1382800	320330	0.231653	1431000	2733900	1.91048	162
P02088	Hemoglobin subunit beta-1	Hbb-b1	>sp|P02088|HBB1_MOUSE Hemoglobin subunit beta-1 OS=Mus musculus GN=Hbb-b1 PE=1 SV=2	1	10	74.8	9	10	21	30	1.1875e-125	1234800	895330	0.725081	6203900	11634000	1.87527	150
P01663;P01662;A0A0G2JGN0;P01661	Ig kappa chain V-III region PC 4050;Ig kappa chain V-III region ABPC 22/PC 9245;Ig kappa chain V-III region MOPC 63		>sp|P01663|KV3AB_MOUSE Ig kappa chain V-III region PC 4050 OS=Mus musculus PE=1 SV=1;>sp|P01662|KV3AA_MOUSE Ig kappa chain V-III region ABPC 22/PC 9245 OS=Mus musculus PE=1 SV=1;>tr|A0A0G2JGN0|A0A0G2JGN0_MOUSE Protein Igkv3-10 (Fragment) OS=Mus musculus GN	4	2	30.6	4	4	6	7	1.5198e-190	6130700	4915400	0.801768	7466200	13913000	1.86346	139
P07091	Protein S100-A4	S100a4	>sp|P07091|S10A4_MOUSE Protein S100-A4 OS=Mus musculus GN=S100a4 PE=1 SV=1	1	1	16.8			1	1	1.6792e-12			#DIV/0!	831380	1534300	1.84549	163
P99029	Peroxiredoxin-5, mitochondrial	Prdx5	>sp|P99029|PRDX5_MOUSE Peroxiredoxin-5, mitochondrial OS=Mus musculus GN=Prdx5 PE=1 SV=2	1	4	25.7			3	5	4.625e-16			#DIV/0!	762910	1406700	1.84386	322
P62806	Histone H4	Hist1h4a	>sp|P62806|H4_MOUSE Histone H4 OS=Mus musculus GN=Hist1h4a PE=1 SV=2	1	9	60.2	28	40	30	40	2.728e-71	35054000	16284000	0.46454	32388000	59503000	1.83719	293
P01639	Ig kappa chain V-V region MOPC 41	Gm5571	>sp|P01639|KV5A7_MOUSE Ig kappa chain V-V region MOPC 41 OS=Mus musculus GN=Gm5571 PE=1 SV=1	1	3	28.5	1	2	4	3	1.4674e-63	905630	831560	0.918212	6574300	11998000	1.82499	132
Q61147	Ceruloplasmin	Cp	>sp|Q61147|CERU_MOUSE Ceruloplasmin OS=Mus musculus GN=Cp PE=1 SV=2	1	2	2.5		1	2	2	0.00032662		15326	#DIV/0!	36397	66169	1.81798	347
Q64331	Unconventional myosin-VI	Myo6	>sp|Q64331|MYO6_MOUSE Unconventional myosin-VI OS=Mus musculus GN=Myo6 PE=1 SV=1	1	7	6.3	8	6	11	13	3.2088e-25	241790	131730	0.544812	198830	358450	1.8028	362
P24526	Myelin P2 protein	Pmp2	>sp|P24526|MYP2_MOUSE Myelin P2 protein OS=Mus musculus GN=Pmp2 PE=2 SV=2	1	1	10.6			1	1	0.0017573			#DIV/0!	96779	174040	1.79832	221
P24270	Catalase	Cat	>sp|P24270|CATA_MOUSE Catalase OS=Mus musculus GN=Cat PE=1 SV=4	1	2	4	3	5	3	4	0.00051148	2616400	403330	0.154155	3155600	5651000	1.79078	220
P03976;A0A075B5K6	Ig kappa chain V-II region 17S29.1		>sp|P03976|KV2A5_MOUSE Ig kappa chain V-II region 17S29.1 OS=Mus musculus PE=1 SV=1;>tr|A0A075B5K6|A0A075B5K6_MOUSE Protein Igkv2-109 (Fragment) OS=Mus musculus GN=Igkv2-109 PE=4 SV=3	2	1	11.5	3	1	1	1	3.2459e-16	709910	774600	1.09112	1175300	2091400	1.77946	2
Q9JKK7	Tropomodulin-2	Tmod2	>sp|Q9JKK7|TMOD2_MOUSE Tropomodulin-2 OS=Mus musculus GN=Tmod2 PE=1 SV=2	1	3	15.7	4	2	5	8	3.6195e-49	328600	59025	0.179626	678820	1187500	1.74936	446
P12970;V9GX35	60S ribosomal protein L7a	Rpl7a	>sp|P12970|RL7A_MOUSE 60S ribosomal protein L7a OS=Mus musculus GN=Rpl7a PE=1 SV=2	2	4	15.4	3	5	4	14	4.4927e-10	791040	802500	1.01449	1431500	2470100	1.72553	184
P04370	Myelin basic protein	Mbp	>sp|P04370|MBP_MOUSE Myelin basic protein OS=Mus musculus GN=Mbp PE=1 SV=2	1	6	19.2	59	50	40	61	0	40565000	16145000	0.398003	35971000	59625000	1.65759	157
A0A075B5R5			>tr|A0A075B5R5|A0A075B5R5_MOUSE Protein Ighv4-1 (Fragment) OS=Mus musculus GN=Ighv4-1 PE=1 SV=6	1	1	13.7	2	1	1	2	4.1923e-19	161610	151600	0.938061	1903700	3151100	1.65525	10
Q7TMK9;Q8VHM5	Heterogeneous nuclear ribonucleoprotein Q	Syncrip;Hnrnpr	>sp|Q7TMK9|HNRPQ_MOUSE Heterogeneous nuclear ribonucleoprotein Q OS=Mus musculus GN=Syncrip PE=1 SV=2;>tr|Q8VHM5|Q8VHM5_MOUSE Heterogeneous nuclear ribonucleoprotein R OS=Mus musculus GN=Hnrnpr PE=1 SV=1	2	2	4	1	2	2	2	0.00076798	387.81	3092.6	7.97452	22470	36682	1.63249	372
P17897	Lysozyme C-1	Lyz1	>sp|P17897|LYZ1_MOUSE Lysozyme C-1 OS=Mus musculus GN=Lyz1 PE=1 SV=1	1	1	8.1	3	4	2	4	2.687e-22	520960	226930	0.4356	666480	1076200	1.61475	203
P01837	Ig kappa chain C region		>sp|P01837|IGKC_MOUSE Ig kappa chain C region OS=Mus musculus PE=1 SV=1	1	5	52.8	31	12	20	19	0	35014000	19854000	0.56703	54834000	88503000	1.61402	144
P68033;P62737;P63268	Actin, alpha cardiac muscle 1;Actin, aortic smooth muscle;Actin, gamma-enteric smooth muscle	Actc1;Acta2;Actg2	>sp|P68033|ACTC_MOUSE Actin, alpha cardiac muscle 1 OS=Mus musculus GN=Actc1 PE=1 SV=1;>sp|P62737|ACTA_MOUSE Actin, aortic smooth muscle OS=Mus musculus GN=Acta2 PE=1 SV=1;>sp|P63268|ACTH_MOUSE Actin, gamma-enteric smooth muscle OS=Mus musculus GN=Actg2 PE	3	20	56.5	36	22	46	66	0	37029000	5073900	0.137025	33266000	53428000	1.60608	307
Q9WTI7	Unconventional myosin-Ic	Myo1c	>sp|Q9WTI7|MYO1C_MOUSE Unconventional myosin-Ic OS=Mus musculus GN=Myo1c PE=1 SV=2	1	20	25.4	29	37	41	61	0	2557100	1660400	0.649329	2695000	4321100	1.60338	456
Q8VEH6	COBW domain-containing protein 1	Cbwd1	>sp|Q8VEH6|CBWD1_MOUSE COBW domain-containing protein 1 OS=Mus musculus GN=Cbwd1 PE=1 SV=1	1	1	3.6	1	4	3	3	4.535e-14	2025600	702600	0.34686	638420	1004800	1.57389	394
P23927	Alpha-crystallin B chain	Cryab	>sp|P23927|CRYAB_MOUSE Alpha-crystallin B chain OS=Mus musculus GN=Cryab PE=1 SV=2	1	4	24.6	3	8	17	14	6.023e-14	208990	154930	0.741327	2934900	4548700	1.54987	219
A0A0G2JF28			>tr|A0A0G2JF28|A0A0G2JF28_MOUSE Protein Igkv8-27 (Fragment) OS=Mus musculus GN=Igkv8-27 PE=4 SV=1	1	2	20	12	3	6	6	3.5317e-10	19781000	2306000	0.116577	8689100	13414000	1.54377	37
P47757	F-actin-capping protein subunit beta	Capzb	>sp|P47757|CAPZB_MOUSE F-actin-capping protein subunit beta OS=Mus musculus GN=Capzb PE=1 SV=3	1	6	29.2	8	6	10	15	8.0873e-92	756630	309210	0.408667	1680500	2586100	1.53889	250
A0A0G2JFC6			>tr|A0A0G2JFC6|A0A0G2JFC6_MOUSE Protein Igkv4-53 (Fragment) OS=Mus musculus GN=Igkv4-53 PE=1 SV=1	1	1	18.5	1	1	1	1	2.9753e-34	396420	555530	1.40137	2225400	3415300	1.53469	38
P63260	Actin, cytoplasmic 2;Actin, cytoplasmic 2, N-terminally processed	Actg1	>sp|P63260|ACTG_MOUSE Actin, cytoplasmic 2 OS=Mus musculus GN=Actg1 PE=1 SV=1	1	22	65.6	173	134	208	260	0	459710000	74351000	0.161735	356720000	546730000	1.53266	306
P47754	F-actin-capping protein subunit alpha-2	Capza2	>sp|P47754|CAZA2_MOUSE F-actin-capping protein subunit alpha-2 OS=Mus musculus GN=Capza2 PE=1 SV=3	1	8	38.5	8	5	8	11	1.7852e-173	4170300	244970	0.0587416	2356400	3431900	1.45642	249
P29788	Vitronectin	Vtn	>sp|P29788|VTNC_MOUSE Vitronectin OS=Mus musculus GN=Vtn PE=1 SV=2	1	5	14.2	1		13	13	1.7898e-52	7718.5		0	1322700	1910900	1.4447	230
A0A0B4J1I7			>tr|A0A0B4J1I7|A0A0B4J1I7_MOUSE Protein Igkv4-68 (Fragment) OS=Mus musculus GN=Igkv4-68 PE=4 SV=1	1	1	17.1			1	1	8.0647e-05			#DIV/0!	1147000	1640600	1.43034	27
P14148	60S ribosomal protein L7	Rpl7	>sp|P14148|RL7_MOUSE 60S ribosomal protein L7 OS=Mus musculus GN=Rpl7 PE=1 SV=2	1	3	14.4	2	2	5	7	2.5363e-14	152170	36061	0.236978	652010	923410	1.41625	189
A0A0G2JDR3			>tr|A0A0G2JDR3|A0A0G2JDR3_MOUSE Protein Igkv9-124 (Fragment) OS=Mus musculus GN=Igkv9-124 PE=1 SV=3	1	4	31.4		1	3	3	6.6645e-20		212790	#DIV/0!	2992300	4201400	1.40407	32
P01757;P01756;P06330	Ig heavy chain V region J558;Ig heavy chain V region MOPC 104E;Ig heavy chain V region AC38 205.12		>sp|P01757|HVM13_MOUSE Ig heavy chain V region J558 OS=Mus musculus PE=1 SV=1;>sp|P01756|HVM12_MOUSE Ig heavy chain V region MOPC 104E OS=Mus musculus PE=1 SV=1;>sp|P06330|HVM51_MOUSE Ig heavy chain V region AC38 205.12 OS=Mus musculus PE=1 SV=1	3	2	16.2	9	6	14	12	2.8581e-89	10368000	11472000	1.10648	42946000	60270000	1.40339	142
P08752;Q9DC51;P20612;Q3V3I2;P50149;Q8CGK7;Q6R0H7	Guanine nucleotide-binding protein G(i) subunit alpha-2;Guanine nucleotide-binding protein G(k) subunit alpha	Gnai2;Gnai3	>sp|P08752|GNAI2_MOUSE Guanine nucleotide-binding protein G(i) subunit alpha-2 OS=Mus musculus GN=Gnai2 PE=1 SV=5;>sp|Q9DC51|GNAI3_MOUSE Guanine nucleotide-binding protein G(k) subunit alpha OS=Mus musculus GN=Gnai3 PE=1 SV=3	7	4	14.6	1		2	3	1.2081e-29	11229		0	193940	269170	1.3879	173
P60867	40S ribosomal protein S20	Rps20	>sp|P60867|RS20_MOUSE 40S ribosomal protein S20 OS=Mus musculus GN=Rps20 PE=1 SV=1	1	2	19.3	1	2	1	2	4.3897e-05	38873	157110	4.04162	256590	354300	1.3808	275
A0A0G2JE47			>tr|A0A0G2JE47|A0A0G2JE47_MOUSE Protein Igkv8-28 (Fragment) OS=Mus musculus GN=Igkv8-28 PE=1 SV=3	1	2	19.7			1	2	0.0011219			#DIV/0!	2641500	3636500	1.37668	35
Q9JM76	Actin-related protein 2/3 complex subunit 3	Arpc3	>sp|Q9JM76|ARPC3_MOUSE Actin-related protein 2/3 complex subunit 3 OS=Mus musculus GN=Arpc3 PE=1 SV=3	1	1	6.2	1	1	3	3	2.9403e-05	91858	55629	0.605598	534890	734940	1.374	448
P61161	Actin-related protein 2	Actr2	>sp|P61161|ARP2_MOUSE Actin-related protein 2 OS=Mus musculus GN=Actr2 PE=1 SV=1	1	4	14	4	4	6	8	7.6626e-13	297520	68624	0.230653	942340	1287100	1.36586	278
P01666;P01665;P01668;P01669;P01664	Ig kappa chain V-III region PC 7183;Ig kappa chain V-III region PC 7043;Ig kappa chain V-III region PC 7210;Ig kappa chain V-III region PC 7769;Ig kappa chain V-III region CBPC 101		>sp|P01666|KV3AE_MOUSE Ig kappa chain V-III region PC 7183 OS=Mus musculus PE=1 SV=1;>sp|P01665|KV3AD_MOUSE Ig kappa chain V-III region PC 7043 OS=Mus musculus PE=1 SV=1;>sp|P01668|KV3AG_MOUSE Ig kappa chain V-III region PC 7210 OS=Mus musculus PE=1 SV=1;>	5	3	53.2	7	7	13	13	0	27467000	24846000	0.904576	113950000	148110000	1.29978	140
P01799;P01797;P01796;P01801;P01800;P01802;P01804;P01798;P01803	Ig heavy chain V-III region ABE-47N;Ig heavy chain V-III region U61;Ig heavy chain V-III region A4;Ig heavy chain V-III region J606;Ig heavy chain V-III region T957;Ig heavy chain V-III region W3082;Ig heavy chain V-III region HPC76;Ig heavy chain V-III region E109;Ig heavy chain V region AMPC1		>sp|P01799|HVM30_MOUSE Ig heavy chain V-III region ABE-47N OS=Mus musculus PE=1 SV=1;>sp|P01797|HVM28_MOUSE Ig heavy chain V-III region U61 OS=Mus musculus PE=1 SV=1;>sp|P01796|HVM27_MOUSE Ig heavy chain V-III region A4 OS=Mus musculus PE=1 SV=1;>sp|P01801	9	4	34.5	1	3	3	3	2.7054e-38	1770.7	160590	90.6929	2412900	3043400	1.2613	143
A0A0B4J1I0;P01631;F6XWB2;A0A0G2JDE5	Ig kappa chain V-II region 26-10	Igkv1-115	>tr|A0A0B4J1I0|A0A0B4J1I0_MOUSE Protein Igkv1-110 (Fragment) OS=Mus musculus GN=Igkv1-110 PE=1 SV=4;>sp|P01631|KV2A7_MOUSE Ig kappa chain V-II region 26-10 OS=Mus musculus PE=1 SV=1;>tr|F6XWB2|F6XWB2_MOUSE Protein Igkv1-99 (Fragment) OS=Mus musculus GN=Igk	4	4	38.3	5	4	9	7	1.0203e-136	14852000	3345000	0.225222	51634000	64887000	1.25667	25
A0A0G2JGY3;P01633			>tr|A0A0G2JGY3|A0A0G2JGY3_MOUSE Protein Igkv6-13 (Fragment) OS=Mus musculus GN=Igkv6-13 PE=1 SV=3	2	3	32.5	2	3	4	3	7.7889e-08	316560	1064500	3.36271	2032700	2496900	1.22837	44
P14106	Complement C1q subcomponent subunit B	C1qb	>sp|P14106|C1QB_MOUSE Complement C1q subcomponent subunit B OS=Mus musculus GN=C1qb PE=1 SV=2	1	4	20.9	1	2	6	4	1.7428e-17	294120	118060	0.401401	1383900	1675300	1.21056	187
Q8CGP6;Q8R1M2;Q8CGP7;Q8CGP5;Q8BFU2;P22752;P27661	Histone H2A type 1-H;Histone H2A.J;Histone H2A type 1-K;Histone H2A type 1-F;Histone H2A type 3;Histone H2A type 1;Histone H2A.x	Hist1h2ah;H2afj;Hist1h2ak;Hist1h2af;Hist3h2a;Hist1h2ab;H2afx	>sp|Q8CGP6|H2A1H_MOUSE Histone H2A type 1-H OS=Mus musculus GN=Hist1h2ah PE=1 SV=3;>sp|Q8R1M2|H2AJ_MOUSE Histone H2A.J OS=Mus musculus GN=H2afj PE=1 SV=1;>sp|Q8CGP7|H2A1K_MOUSE Histone H2A type 1-K OS=Mus musculus GN=Hist1h2ak PE=1 SV=3;>sp|Q8CGP5|H2A1F_MO	7	4	50	11	10	12	10	1.999e-222	16341000	14762000	0.903372	34457000	41622000	1.20794	217
P01869	Ig gamma-1 chain C region, membrane-bound form	Ighg1	>sp|P01869|IGH1M_MOUSE Ig gamma-1 chain C region, membrane-bound form OS=Mus musculus GN=Ighg1 PE=1 SV=2	1	6	14.5	33	35	47	44	2.6603e-250	39934000	19891000	0.498097	92027000	110790000	1.20389	147
O54724	Polymerase I and transcript release factor	Ptrf	>sp|O54724|PTRF_MOUSE Polymerase I and transcript release factor OS=Mus musculus GN=Ptrf PE=1 SV=1	1	6	20.2	24	13	12	17	3.1682e-134	3250400	695220	0.213888	1062400	1271200	1.19654	117
Q792Z1		Try10	>tr|Q792Z1|Q792Z1_MOUSE MCG140784 OS=Mus musculus GN=Try10 PE=1 SV=1	1	2	8.1	18	18	19	20	1.6903e-09	72947000	52656000	0.721839	96705000	115230000	1.19156	371
P13020	Gelsolin	Gsn	>sp|P13020|GELS_MOUSE Gelsolin OS=Mus musculus GN=Gsn PE=1 SV=3	1	11	22.9	25	29	33	34	2.5747e-153	1593300	634150	0.39801	2318800	2740300	1.18178	185
P59999	Actin-related protein 2/3 complex subunit 4	Arpc4	>sp|P59999|ARPC4_MOUSE Actin-related protein 2/3 complex subunit 4 OS=Mus musculus GN=Arpc4 PE=1 SV=3	1	3	17.9	2	2	3	3	7.7487e-10	226430	117760	0.520072	1426200	1679100	1.17732	273
Q5SYD0;Q5SUA5	Unconventional myosin-Id	Myo1d	>sp|Q5SYD0|MYO1D_MOUSE Unconventional myosin-Id OS=Mus musculus GN=Myo1d PE=1 SV=1	2	28	31.6	45	65	62	66	1.6863e-178	3207500	2131300	0.664474	3373700	3947500	1.17008	341
P01674;A0A0G2JE31	Ig kappa chain V-III region PC 2154		>sp|P01674|KV3AM_MOUSE Ig kappa chain V-III region PC 2154 OS=Mus musculus PE=1 SV=1;>tr|A0A0G2JE31|A0A0G2JE31_MOUSE Protein Igkv3-7 (Fragment) OS=Mus musculus GN=Igkv3-7 PE=4 SV=3	2	1	11.1	4	3	2	2	7.9445e-56	1151200	541080	0.470014	2273800	2630200	1.15674	34
O35452		Tnxb	>tr|O35452|O35452_MOUSE Protein Tnxb OS=Mus musculus GN=Tnxb PE=1 SV=1	1	2	0.7	2	3	5	7	4.3485e-09	27776	18082	0.650994	260370	300260	1.15321	115
A0A0G2JDV4			>tr|A0A0G2JDV4|A0A0G2JDV4_MOUSE Protein Igkv5-39 (Fragment) OS=Mus musculus GN=Igkv5-39 PE=1 SV=3	1	2	23.3	1	1	3	3	2.1493e-102	1466600	278170	0.18967	7337800	8421400	1.14767	33
Q6ZWQ9;Q3THE2;Q9CQ19	Myosin regulatory light chain 12B;Myosin regulatory light polypeptide 9	Myl12a;Myl12b;Myl9	>tr|Q6ZWQ9|Q6ZWQ9_MOUSE MCG5400 OS=Mus musculus GN=Myl12a PE=1 SV=1;>sp|Q3THE2|ML12B_MOUSE Myosin regulatory light chain 12B OS=Mus musculus GN=Myl12b PE=1 SV=2;>sp|Q9CQ19|MYL9_MOUSE Myosin regulatory light polypeptide 9 OS=Mus musculus GN=Myl9 PE=1 SV=3	3	5	33.7	2	2	5	5	6.7299e-15	166110	78874	0.47483	823310	938430	1.13983	336
Q60675	Laminin subunit alpha-2	Lama2	>sp|Q60675|LAMA2_MOUSE Laminin subunit alpha-2 OS=Mus musculus GN=Lama2 PE=1 SV=2	1	12	4.9	10	14	9	22	9.1653e-72	103980	180500	1.73591	270500	306850	1.13438	344
O70250;Q9DBJ1	Phosphoglycerate mutase 2;Phosphoglycerate mutase 1	Pgam2;Pgam1	>sp|O70250|PGAM2_MOUSE Phosphoglycerate mutase 2 OS=Mus musculus GN=Pgam2 PE=1 SV=3;>sp|Q9DBJ1|PGAM1_MOUSE Phosphoglycerate mutase 1 OS=Mus musculus GN=Pgam1 PE=1 SV=3	2	2	8.3	5	3	2	6	4.1601e-05	281760	156270	0.554621	367410	413640	1.12583	119
P62320	Small nuclear ribonucleoprotein Sm D3	Snrpd3	>sp|P62320|SMD3_MOUSE Small nuclear ribonucleoprotein Sm D3 OS=Mus musculus GN=Snrpd3 PE=1 SV=1	1	1	7.9	1	1	1	1	0.0013051	122000	36138	0.296213	571150	635790	1.11318	291
P01629;A0A075B5J6	Ig kappa chain V-II region 2S1.3		>sp|P01629|KV2A4_MOUSE Ig kappa chain V-II region 2S1.3 OS=Mus musculus PE=1 SV=1;>tr|A0A075B5J6|A0A075B5J6_MOUSE Protein Gm20730 OS=Mus musculus GN=Gm20730 PE=4 SV=6	2	1	11.6	2	1	1	1	7.6633e-16	492150	471640	0.958326	754020	835560	1.10814	0
Q91ZA3	Propionyl-CoA carboxylase alpha chain, mitochondrial	Pcca	>sp|Q91ZA3|PCCA_MOUSE Propionyl-CoA carboxylase alpha chain, mitochondrial OS=Mus musculus GN=Pcca PE=1 SV=2	1	2	2.6	2	1	2	2	0.0015581	92125	14655	0.159077	110620	121690	1.10007	402
P98086	Complement C1q subcomponent subunit A	C1qa	>sp|P98086|C1QA_MOUSE Complement C1q subcomponent subunit A OS=Mus musculus GN=C1qa PE=1 SV=2	1	3	16.3	2	1	3	5	4.3558e-17	265570	27515	0.103607	719700	777280	1.08001	320
P58771	Tropomyosin alpha-1 chain	Tpm1	>sp|P58771|TPM1_MOUSE Tropomyosin alpha-1 chain OS=Mus musculus GN=Tpm1 PE=1 SV=1	1	15	50	16	16	21	21	4.787e-194	6849400	1033100	0.150831	4419500	4629600	1.04754	272
Q6URW6	Myosin-14	Myh14	>sp|Q6URW6|MYH14_MOUSE Myosin-14 OS=Mus musculus GN=Myh14 PE=1 SV=1	1	53	32.6	110	125	127	139	0	2591200	1918200	0.740275	4918500	5126600	1.04231	368
P62204;Q9D6P8	Calmodulin;Calmodulin-like protein 3	Calm1;Calml3	>sp|P62204|CALM_MOUSE Calmodulin OS=Mus musculus GN=Calm1 PE=1 SV=2;>sp|Q9D6P8|CALL3_MOUSE Calmodulin-like protein 3 OS=Mus musculus GN=Calml3 PE=2 SV=1	2	2	20.1	1		2	2	5.1801e-27	314590		0	529380	551430	1.04165	284
A0A0A6YXW6;P01878	Ig alpha chain C region		>tr|A0A0A6YXW6|A0A0A6YXW6_MOUSE Protein Igha (Fragment) OS=Mus musculus GN=Igha PE=1 SV=1;>sp|P01878|IGHA_MOUSE Ig alpha chain C region OS=Mus musculus PE=1 SV=1	2	2	6.7	2	2	3	3	6.2904e-18	268860	93985	0.349569	901450	910820	1.01039	21
A0A075B666			>tr|A0A075B666|A0A075B666_MOUSE Protein Igkv12-47 (Fragment) OS=Mus musculus GN=Igkv13-85 PE=4 SV=4	1	1	13.8	1	2	4	3	2.7474e-68	475580	804380	1.69137	2613900	2635500	1.00826	16
P01645;P01644;P01646;P01647;P04946	Ig kappa chain V-V region HP 93G7;Ig kappa chain V-V region HP R16.7;Ig kappa chain V-V region HP 123E6;Ig kappa chain V-V region HP 124E1		>sp|P01645|KV5AC_MOUSE Ig kappa chain V-V region HP 93G7 OS=Mus musculus PE=1 SV=1;>sp|P01644|KV5AB_MOUSE Ig kappa chain V-V region HP R16.7 OS=Mus musculus PE=1 SV=1;>sp|P01646|KV5AD_MOUSE Ig kappa chain V-V region HP 123E6 OS=Mus musculus PE=1 SV=1;>sp|P	5	4	53.7	5	7	7	9	0	2620000	3757200	1.43405	21866000	22013000	1.00672	135
P21107	Tropomyosin alpha-3 chain	Tpm3	>sp|P21107|TPM3_MOUSE Tropomyosin alpha-3 chain OS=Mus musculus GN=Tpm3 PE=1 SV=3	1	14	40	4	5	6	10	1.7962e-210	929600	227130	0.244331	1128600	1125500	0.997253	213
Q9CPN9		2210010C04Rik	>tr|Q9CPN9|Q9CPN9_MOUSE Protein 2210010C04Rik OS=Mus musculus GN=2210010C04Rik PE=1 SV=1	1	1	4.9	5	8	8	8	1.8974e-153	19716000	14349000	0.727785	26940000	26213000	0.973014	412
P46735;O88329	Unconventional myosin-Ib	Myo1b	>sp|P46735|MYO1B_MOUSE Unconventional myosin-Ib OS=Mus musculus GN=Myo1b PE=1 SV=3	2	33	33.5	64	64	91	100	0	4904700	2824400	0.575856	7644700	7415200	0.969979	246
A0A075B5T2;A0A0A6YWU3			>tr|A0A075B5T2|A0A075B5T2_MOUSE Protein Ighv6-3 (Fragment) OS=Mus musculus GN=Ighv6-3 PE=4 SV=6	2	5	42.9	2	3	10	14	3.8351e-49	90861	30106	0.331341	4594700	4453500	0.969269	12
P43274;P15864;P43275;P43277	Histone H1.4;Histone H1.2;Histone H1.1;Histone H1.3	Hist1h1e;Hist1h1c;Hist1h1a;Hist1h1d	>sp|P43274|H14_MOUSE Histone H1.4 OS=Mus musculus GN=Hist1h1e PE=1 SV=2;>sp|P15864|H12_MOUSE Histone H1.2 OS=Mus musculus GN=Hist1h1c PE=1 SV=2;>sp|P43275|H11_MOUSE Histone H1.1 OS=Mus musculus GN=Hist1h1a PE=1 SV=2;>sp|P43277|H13_MOUSE Histone H1.3 OS=Mus	4	2	10	3	2	4	4	0.00037919	153190	119680	0.781252	575440	544310	0.945902	243
Q60605;Q8CI43	Myosin light polypeptide 6	Myl6	>sp|Q60605|MYL6_MOUSE Myosin light polypeptide 6 OS=Mus musculus GN=Myl6 PE=1 SV=3	2	8	55.6	12	17	26	29	0	20640000	36228000	1.75523	196400000	184610000	0.939969	343
A0A0A6YVS4;P18526;P18524;A0A075B5Q0	Ig heavy chain V region 345;Ig heavy chain V region RF		>tr|A0A0A6YVS4|A0A0A6YVS4_MOUSE Protein Ighv5-9-1 (Fragment) OS=Mus musculus GN=Ighv5-9-1 PE=1 SV=1;>sp|P18526|HVM55_MOUSE Ig heavy chain V region 345 OS=Mus musculus PE=1 SV=1;>sp|P18524|HVM53_MOUSE Ig heavy chain V region RF OS=Mus musculus PE=1 SV=1;>tr	4	2	21.4	4	4	6	6	2.0457e-07	324730	285680	0.879746	3398700	3186000	0.937417	17
Q9D2G2	Dihydrolipoyllysine-residue succinyltransferase component of 2-oxoglutarate dehydrogenase complex, mitochondrial	Dlst	>sp|Q9D2G2|ODO2_MOUSE Dihydrolipoyllysine-residue succinyltransferase component of 2-oxoglutarate dehydrogenase complex, mitochondrial OS=Mus musculus GN=Dlst PE=1 SV=1	1	2	4.2	1		2	4	2.6198e-05	63322		0	2990200	2749400	0.91947	429
P61164;Q8R5C5	Alpha-centractin	Actr1a	>sp|P61164|ACTZ_MOUSE Alpha-centractin OS=Mus musculus GN=Actr1a PE=1 SV=1	2	3	14.6	1		1	1	5.2709e-17	95806		0	78187	71796	0.91826	279
Q99JY9;Q641P0	Actin-related protein 3;Actin-related protein 3B	Actr3;Actr3b	>sp|Q99JY9|ARP3_MOUSE Actin-related protein 3 OS=Mus musculus GN=Actr3 PE=1 SV=3;>sp|Q641P0|ARP3B_MOUSE Actin-related protein 3B OS=Mus musculus GN=Actr3b PE=1 SV=1	2	4	11.7	3	1	3	6	9.4679e-38	70022	86721	1.23848	443180	406530	0.917302	407
A0A075B5Y4;P01747;P01746			>tr|A0A075B5Y4|A0A075B5Y4_MOUSE Protein Ighv1-81 (Fragment) OS=Mus musculus GN=Ighv1-81 PE=4 SV=1	3	3	32.5	3	2	5	4	1.1119e-73	4139600	2428500	0.586651	13463000	12166000	0.903662	15
A0A0B4J1J2;A0A0B4J1J1			>tr|A0A0B4J1J2|A0A0B4J1J2_MOUSE Protein Igkv5-43 (Fragment) OS=Mus musculus GN=Igkv5-43 PE=1 SV=1;>tr|A0A0B4J1J1|A0A0B4J1J1_MOUSE Protein Igkv5-45 (Fragment) OS=Mus musculus GN=Igkv5-45 PE=4 SV=1	2	2	23.5	1		1	2	1.1799e-101	176390		0	1542200	1392300	0.902801	29
A0A0B4J1I1			>tr|A0A0B4J1I1|A0A0B4J1I1_MOUSE Protein Igkv16-104 (Fragment) OS=Mus musculus GN=Igkv16-104 PE=4 SV=1	1	2	23.3	2	1	2	2	5.5182e-24	10916000	1087900	0.099661	8459100	7300800	0.863071	26
P01750;A0A0G2JGK2	Ig heavy chain V region 102		>sp|P01750|HVM06_MOUSE Ig heavy chain V region 102 OS=Mus musculus PE=1 SV=1;>tr|A0A0G2JGK2|A0A0G2JGK2_MOUSE Protein Ighv1-74 (Fragment) OS=Mus musculus GN=Ighv1-74 PE=4 SV=1	2	1	10.3		1	2	2	0.00058325		84888	#DIV/0!	832990	716980	0.860731	43
Q9QZZ6	Dermatopontin	Dpt	>sp|Q9QZZ6|DERM_MOUSE Dermatopontin OS=Mus musculus GN=Dpt PE=1 SV=1	1	1	5.5	3	1	1	1	0.00011957	2652200	414540	0.1563	1168600	994130	0.850702	452
P01867	Ig gamma-2B chain C region	Igh-3	>sp|P01867|IGG2B_MOUSE Ig gamma-2B chain C region OS=Mus musculus GN=Igh-3 PE=1 SV=3	1	5	16.1	21	31	36	41	2.4325e-154	14849000	14226000	0.958044	82233000	69257000	0.842204	146
A0A075B5L7			>tr|A0A075B5L7|A0A075B5L7_MOUSE Protein Igkv4-80 (Fragment) OS=Mus musculus GN=Igkv4-80 PE=4 SV=2	1	1	13.8	1	1	3	1	3.9371e-14	29739	1039400	34.9507	2772400	2257600	0.814313	4
P35980	60S ribosomal protein L18	Rpl18	>sp|P35980|RL18_MOUSE 60S ribosomal protein L18 OS=Mus musculus GN=Rpl18 PE=1 SV=3	1	5	25.5	5	5	7	11	4.4733e-19	6052100	1703000	0.28139	5664300	4560600	0.805148	237
P01942	Hemoglobin subunit alpha	Hba	>sp|P01942|HBA_MOUSE Hemoglobin subunit alpha OS=Mus musculus GN=Hba PE=1 SV=2	1	4	36.6	7	2	12	14	7.9242e-61	1152300	120770	0.104808	14619000	11632000	0.795677	149
A0A0B4J1H8;A0A0B4J1H7			>tr|A0A0B4J1H8|A0A0B4J1H8_MOUSE Protein Igkv1-133 (Fragment) OS=Mus musculus GN=Igkv1-133 PE=4 SV=1;>tr|A0A0B4J1H7|A0A0B4J1H7_MOUSE Protein Igkv1-135 (Fragment) OS=Mus musculus GN=Igkv1-135 PE=4 SV=1	2	3	30	2	3	3	3	1.005e-28	1160700	1105200	0.952184	3586500	2815700	0.785083	24
A8DUK4;CON__Q3SX09;CON__P02070		Hbb-b1	>tr|A8DUK4|A8DUK4_MOUSE Beta-globin OS=Mus musculus GN=Hbbt1 PE=1 SV=1	3	9	73.5	1		4	2	1.4389e-112	355160		0	1411900	1096600	0.776684	46
P01648;P01649	Ig kappa chain V-V region HP 91A3;Ig kappa chain V-V regions		>sp|P01648|KV5AF_MOUSE Ig kappa chain V-V region HP 91A3 OS=Mus musculus PE=1 SV=1;>sp|P01649|KV5AG_MOUSE Ig kappa chain V-V regions OS=Mus musculus PE=1 SV=1	2	3	34.3	1		1	1	1.6161e-36	295430		0	3037000	2356800	0.776029	136
P01872	Ig mu chain C region secreted form	Igh-6	>sp|P01872|IGHM_MOUSE Ig mu chain C region OS=Mus musculus GN=Ighm PE=1 SV=2	1	7	23.3	5	4	19	19	0	280960	395680	1.40831	18626000	14409000	0.773596	148
Q9R0T7;Q9QUK9		Try4;Try5	>tr|Q9R0T7|Q9R0T7_MOUSE MCG15085 OS=Mus musculus GN=Try4 PE=1 SV=1;>tr|Q9QUK9|Q9QUK9_MOUSE MCG15083 OS=Mus musculus GN=Try5 PE=1 SV=1	2	1	8.1	9	11	13	11	8.9605e-09	5647400	2483900	0.439831	4293300	3301000	0.768872	449
F6TQW2;P01864	Ig gamma-2A chain C region secreted form	Ighg2c	>tr|F6TQW2|F6TQW2_MOUSE Protein Ighg2c OS=Mus musculus GN=Ighg2c PE=1 SV=1;>sp|P01864|GCAB_MOUSE Ig gamma-2A chain C region secreted form OS=Mus musculus PE=1 SV=1	2	7	21.1	34	33	63	71	0	23581000	23004000	0.975531	188940000	142530000	0.754366	102
Q8VDD5	Myosin-9	Myh9	>sp|Q8VDD5|MYH9_MOUSE Myosin-9 OS=Mus musculus GN=Myh9 PE=1 SV=4	1	160	63.4	832	770	1089	1213	0	46075000	37515000	0.814216	153460000	112250000	0.731461	392
P48437	Prospero homeobox protein 1	Prox1	>sp|P48437|PROX1_MOUSE Prospero homeobox protein 1 OS=Mus musculus GN=Prox1 PE=1 SV=2	1	1	0.9	3	2	2	4	1.0543e-07	11447		0	973050	696690	0.715986	253
A0A075B5P5;P03987	Ig gamma-3 chain C region		>tr|A0A075B5P5|A0A075B5P5_MOUSE Protein Ighg3 (Fragment) OS=Mus musculus GN=Ighg3 PE=4 SV=1;>sp|P03987|IGHG3_MOUSE Ig gamma-3 chain C region OS=Mus musculus PE=1 SV=2	2	8	27.3	13	11	22	22	2.1444e-152	2576000	1672700	0.64934	22744000	15908000	0.699437	6
Q6P2B1	Transportin-3	Tnpo3	>sp|Q6P2B1|TNPO3_MOUSE Transportin-3 OS=Mus musculus GN=Tnpo3 PE=1 SV=1	1	1	1.8	1	1	1	2	0.0018576	479770	69914	0.145724	274200	183540	0.669365	365
Q61879	Myosin-10	Myh10	>sp|Q61879|MYH10_MOUSE Myosin-10 OS=Mus musculus GN=Myh10 PE=1 SV=2	1	104	51.4	328	314	324	322	0	10995000	8847400	0.804675	15403000	10278000	0.667273	355
O08638	Myosin-11	Myh11	>sp|O08638|MYH11_MOUSE Myosin-11 OS=Mus musculus GN=Myh11 PE=1 SV=1	1	54	30.1	90	81	95	82	0	1443600	1533600	1.06234	3287100	2081400	0.633203	109
Q02105	Complement C1q subcomponent subunit C	C1qc	>sp|Q02105|C1QC_MOUSE Complement C1q subcomponent subunit C OS=Mus musculus GN=C1qc PE=1 SV=2	1	2	11	1	2	4	3	1.4449e-05	36329	50603	1.39291	674090	424530	0.629782	324
Q99104;E9Q1F5	Unconventional myosin-Va	Myo5a	>sp|Q99104|MYO5A_MOUSE Unconventional myosin-Va OS=Mus musculus GN=Myo5a PE=1 SV=2	2	16	10.5	29	17	25	21	8.213e-33	355290	190730	0.536829	363180	225840	0.62184	405
A0A0G2JFN8			>tr|A0A0G2JFN8|A0A0G2JFN8_MOUSE Protein Igkv8-19 (Fragment) OS=Mus musculus GN=Igkv8-19 PE=4 SV=3	1	2	19.7			1	1	4.4342e-06			#DIV/0!	527090	314020	0.595762	40
P21271	Unconventional myosin-Vb	Myo5b	>sp|P21271|MYO5B_MOUSE Unconventional myosin-Vb OS=Mus musculus GN=Myo5b PE=1 SV=2	1	2	1.4	6	6	5	5	1.4437e-05	612150	435570	0.711541	829930	485990	0.58558	214
A0A0G2JFE9;A0A075B5Y2			>tr|A0A0G2JFE9|A0A0G2JFE9_MOUSE Protein Ighv1-76 (Fragment) OS=Mus musculus GN=Ighv1-76 PE=4 SV=1	2	4	46.2	4	2	7	5	1.2595e-64	251810	94296	0.374473	5817400	3358000	0.577234	39
Q6IRU2	Tropomyosin alpha-4 chain	Tpm4	>sp|Q6IRU2|TPM4_MOUSE Tropomyosin alpha-4 chain OS=Mus musculus GN=Tpm4 PE=1 SV=3	1	4	15.7	3	3	8	7	1.4867e-07	369860	109460	0.29595	1094600	580500	0.530331	364
P08905	Lysozyme C-2	Lyz2	>sp|P08905|LYZ2_MOUSE Lysozyme C-2 OS=Mus musculus GN=Lyz2 PE=1 SV=2	1	1	10.1	1	1	1	1	5.3366e-05	186470	59254	0.317767	831620	426650	0.513035	174
Q9ER60	Sodium channel protein type 4 subunit alpha	Scn4a	>sp|Q9ER60|SCN4A_MOUSE Sodium channel protein type 4 subunit alpha OS=Mus musculus GN=Scn4a PE=2 SV=1	1	2	2		3	3	1	0.0011178		127910	#DIV/0!	206880	103080	0.49826	440
A0A0A6YXN4;A0A0A6YXA5;A0A0A6YWK5;A0A0A6YVW3;A0A075B5V2;A0A075B5V0;A0A075B5U7			>tr|A0A0A6YXN4|A0A0A6YXN4_MOUSE Protein Ighv1-18 (Fragment) OS=Mus musculus GN=Ighv1-18 PE=1 SV=1	7	3	33.3	2		2	2	7.7087e-07	140520		0	843000	414650	0.491874	20
P62315	Small nuclear ribonucleoprotein Sm D1	Snrpd1	>sp|P62315|SMD1_MOUSE Small nuclear ribonucleoprotein Sm D1 OS=Mus musculus GN=Snrpd1 PE=1 SV=1	1	2	27.7			1	1	1.1881e-07			#DIV/0!	757670	359220	0.474111	289
A0A075B5W3			>tr|A0A075B5W3|A0A075B5W3_MOUSE Protein Ighv1-53 (Fragment) OS=Mus musculus GN=Ighv1-53 PE=4 SV=1	1	1	21.4			1	1	8.7445e-05			#DIV/0!	1150200	512190	0.445305	14
A0A075B5P1			>tr|A0A075B5P1|A0A075B5P1_MOUSE Protein Igkv3-1 (Fragment) OS=Mus musculus GN=Igkv3-1 PE=4 SV=6	1	1	13.3	2	1	2	1	1.776e-09	10549000	120690	0.0114409	4737800	2076200	0.43822	5
A0A0G2JFA8;A0A0G2JDN5			>tr|A0A0G2JFA8|A0A0G2JFA8_MOUSE Protein Igkv17-121 (Fragment) OS=Mus musculus GN=Igkv17-121 PE=4 SV=3;>tr|A0A0G2JDN5|A0A0G2JDN5_MOUSE Protein Igkv17-127 (Fragment) OS=Mus musculus GN=Igkv17-127 PE=4 SV=3	2	1	13.6	2	1	4	5	7.8643e-20	2788500	4206500	1.50852	21547000	8888500	0.412517	31
P51437	Cathelin-related antimicrobial peptide	Camp	>sp|P51437|CAMP_MOUSE Cathelicidin antimicrobial peptide OS=Mus musculus GN=Camp PE=1 SV=2	1	2	19.8			2	2	2.0358e-89			#DIV/0!	1545800	602470	0.389746	263
A0A075B5S2			>tr|A0A075B5S2|A0A075B5S2_MOUSE Protein Ighv7-1 (Fragment) OS=Mus musculus GN=Ighv7-1 PE=1 SV=2	1	1	10.7			1	2	1.064e-05			#DIV/0!	376880	146410	0.388479	11
A0A075B5P9			>tr|A0A075B5P9|A0A075B5P9_MOUSE Protein Ighv5-4 (Fragment) OS=Mus musculus GN=Ighv5-4 PE=4 SV=1	1	1	9.4	1		3	3	0.00063547	97008		0	1680000	644680	0.383738	7
P03977;P01656;P01654;P01655;A0A075B5P0	Ig kappa chain V-III region 50S10.1;Ig kappa chain V-III region MOPC 70;Ig kappa chain V-III region PC 2880/PC 1229;Ig kappa chain V-III region PC 7132		>sp|P03977|KV3A4_MOUSE Ig kappa chain V-III region 50S10.1 OS=Mus musculus PE=1 SV=1;>sp|P01656|KV3A3_MOUSE Ig kappa chain V-III region MOPC 70 OS=Mus musculus PE=1 SV=1;>sp|P01654|KV3A1_MOUSE Ig kappa chain V-III region PC 2880/PC 1229 OS=Mus musculus PE=	5	2	30.6	1	1	1	1	5.8255e-249	724280	1669800	2.30546	5512000	2045700	0.371136	137
A0A0A6YWI9			>tr|A0A0A6YWI9|A0A0A6YWI9_MOUSE Protein Ighv1-11 (Fragment) OS=Mus musculus GN=Ighv1-11 PE=4 SV=1	1	2	23.1		1	7	6	4.4598e-05		20821	#DIV/0!	2256000	776870	0.344357	19
P23506	Protein-L-isoaspartate(D-aspartate) O-methyltransferase	Pcmt1	>sp|P23506|PIMT_MOUSE Protein-L-isoaspartate(D-aspartate) O-methyltransferase OS=Mus musculus GN=Pcmt1 PE=1 SV=3	1	2	5.3	6	7	6	7	0.00024562	260490	1680700	6.45207	3652500	1234300	0.337933	218
Q9D2Q8	Protein S100-A14	S100a14	>sp|Q9D2Q8|S10AE_MOUSE Protein S100-A14 OS=Mus musculus GN=S100a14 PE=1 SV=1	1	1	14.4	1		1	1	9.0721e-14	173760		0	407560	121690	0.298582	430
A0A075B5T3;A0A0A6YWS9			>tr|A0A075B5T3|A0A075B5T3_MOUSE Protein Ighv6-6 (Fragment) OS=Mus musculus GN=Ighv6-6 PE=4 SV=1	2	3	30.3	2		5	3	6.2188e-25	46249		0	1144500	324180	0.28325	13
G3UZ78	Androglobin	Adgb	>sp|G3UZ78|ADGB_MOUSE Androglobin OS=Mus musculus GN=Adgb PE=1 SV=1	1	2	1.9	1	2	2	2	0.0015427	57600	789920	13.7139	2935600	653720	0.222687	105
O09133	Submaxillary gland androgen-regulated protein 2, isoform alpha	Smr2	>sp|O09133|SMR2A_MOUSE Submaxillary gland androgen-regulated protein 2, isoform alpha OS=Mus musculus GN=Smr2 PE=2 SV=1	1	3	19.3	2	9	7	6	0.00014859	1547200	29418000	19.0137	60980000	13477000	0.221007	112
A0A0B4J1P4			>tr|A0A0B4J1P4|A0A0B4J1P4_MOUSE Protein Ighv5-16 (Fragment) OS=Mus musculus GN=Ighv5-16 PE=1 SV=1	1	1	13.7	1		3	2	1.7854e-09	137140		0	1217300	253290	0.208075	30
Q99M73	Keratin, type II cuticular Hb4	Krt84	>sp|Q99M73|KRT84_MOUSE Keratin, type II cuticular Hb4 OS=Mus musculus GN=Krt84 PE=2 SV=2	1	5	6	1		3	2	8.6962e-13	43396		0	352950	62097	0.175937	410
Q9CPW4	Actin-related protein 2/3 complex subunit 5	Arpc5	>sp|Q9CPW4|ARPC5_MOUSE Actin-related protein 2/3 complex subunit 5 OS=Mus musculus GN=Arpc5 PE=1 SV=3	1	2	20.5			2	1	1.5957e-05			#DIV/0!	1018600	173760	0.170587	413
P28271	Cytoplasmic aconitate hydratase	Aco1	>sp|P28271|ACOC_MOUSE Cytoplasmic aconitate hydratase OS=Mus musculus GN=Aco1 PE=1 SV=3	1	2	5.5	2	4	3	2	0.0014794	18492	151150	8.1738	351640	14289	0.0406353	224
Q8BFZ3	Beta-actin-like protein 2	Actbl2	>sp|Q8BFZ3|ACTBL_MOUSE Beta-actin-like protein 2 OS=Mus musculus GN=Actbl2 PE=1 SV=1	1	8	28.7			3	2	0			#DIV/0!	12437000	243490	0.0195779	375
P01029;CON__P01030	Complement C4-B;Complement C4 beta chain;Complement C4 alpha chain;C4a anaphylatoxin;Complement C4 gamma chain	C4b	>sp|P01029|CO4B_MOUSE Complement C4-B OS=Mus musculus GN=C4b PE=1 SV=3	2	4	3.3	6	2	15	4	5.3093e-294	493300	4845	0.00982161	3300600	50262	0.0152281	126
P01027	Complement C3;Complement C3 beta chain;Complement C3 alpha chain;C3a anaphylatoxin;Acylation stimulating protein;Complement C3b alpha chain;Complement C3c alpha chain fragment 1;Complement C3dg fragment;Complement C3g fragment;Complement C3d fragment;Complement C3f fragment;Complement C3c alpha chain fragment 2	C3	>sp|P01027|CO3_MOUSE Complement C3 OS=Mus musculus GN=C3 PE=1 SV=3	1	5	3.1	7		8	1	3.5951e-39	112630		0	226890	1885.9	0.00831196	125
O08692		Ngp	>sp|O08692|NGP_MOUSE Neutrophilic granule protein OS=Mus musculus GN=Ngp PE=1 SV=1	1	2	14.4	1		4		0.00028023	7591.2		0	965220		0	110
P01667	Ig kappa chain V-III region PC 6308		>sp|P01667|KV3AF_MOUSE Ig kappa chain V-III region PC 6308 OS=Mus musculus PE=1 SV=1	1	3	53.2	1		1		4.4087e-182	2034700		0	366380		0	141
P02104	Hemoglobin subunit epsilon-Y2	Hbb-y	>sp|P02104|HBE_MOUSE Hemoglobin subunit epsilon-Y2 OS=Mus musculus GN=Hbb-y PE=1 SV=2	1	2	15.6	1	1	2		4.4207e-14	225910	2758.7	0.0122115	260930		0	152
Q9R013	Cathepsin F	Ctsf	>sp|Q9R013|CATF_MOUSE Cathepsin F OS=Mus musculus GN=Ctsf PE=1 SV=1	1	1	2.4			1		2.1114e-05			#DIV/0!	1035.6		0	453
											Median	234110	154930		553770	1085950
											Average	6.87152e+06	4.05227e+06		7.93974e+06	1.22655e+07
													0.589719			1.54482
